# Supplementary material for: Toward Power Analysis for Partial Least Squares‐Based Methods
Source: Biom J. 2025 Mar 13;67(2):e70050. doi: 10.1002/bimj.70050 (PMC11905696; doi:10.1002/bimj.70050)
Supplement: Supplementary file 1 — Supporting Information [file BIMJ-67-e70050-s001.zip]

Archive with 1,260 entries (977 files):
- Code_and_data/.Rhistory
- Code_and_data/case_study/
- Code_and_data/case_study/Aqueous_Humour.R
- Code_and_data/case_study/data/
- Code_and_data/case_study/data/aqueous_humour.txt
- Code_and_data/case_study/data/wheezing_selected.txt
- Code_and_data/case_study/data_simulation.R
- Code_and_data/case_study/intermediate_results/
- Code_and_data/case_study/intermediate_results/aqueous_humour.RData
- Code_and_data/case_study/intermediate_results/wheezing.RData
- Code_and_data/case_study/PLS2C_nipals.R
- Code_and_data/case_study/power_for_parallel.R
- Code_and_data/case_study/results/
- Code_and_data/case_study/results/aqueous_humour_ref.csv
- Code_and_data/case_study/results/aqueous_humour_results.csv
- Code_and_data/case_study/results/table1.csv
- Code_and_data/case_study/results/table2.csv
- Code_and_data/case_study/results/wheezing_ref.csv
- Code_and_data/case_study/results/wheezing_results.csv
- Code_and_data/case_study/Wheezing.R
- Code_and_data/powerPLS/
- Code_and_data/powerPLS/.git/
- Code_and_data/powerPLS/.git/COMMIT_EDITMSG
- Code_and_data/powerPLS/.git/config
- Code_and_data/powerPLS/.git/description
- Code_and_data/powerPLS/.git/FETCH_HEAD
- Code_and_data/powerPLS/.git/HEAD
- Code_and_data/powerPLS/.git/hooks/
- Code_and_data/powerPLS/.git/hooks/applypatch-msg.sample
- Code_and_data/powerPLS/.git/hooks/commit-msg.sample
- Code_and_data/powerPLS/.git/hooks/fsmonitor-watchman.sample
- Code_and_data/powerPLS/.git/hooks/post-update.sample
- Code_and_data/powerPLS/.git/hooks/pre-applypatch.sample
- Code_and_data/powerPLS/.git/hooks/pre-commit.sample
- Code_and_data/powerPLS/.git/hooks/pre-merge-commit.sample
- Code_and_data/powerPLS/.git/hooks/prepare-commit-msg.sample
- Code_and_data/powerPLS/.git/hooks/pre-push.sample
- Code_and_data/powerPLS/.git/hooks/pre-rebase.sample
- Code_and_data/powerPLS/.git/hooks/pre-receive.sample
- Code_and_data/powerPLS/.git/hooks/push-to-checkout.sample
- Code_and_data/powerPLS/.git/hooks/update.sample
- Code_and_data/powerPLS/.git/index
- Code_and_data/powerPLS/.git/info/
- Code_and_data/powerPLS/.git/info/exclude
- Code_and_data/powerPLS/.git/logs/
- Code_and_data/powerPLS/.git/logs/HEAD
- Code_and_data/powerPLS/.git/logs/refs/
- Code_and_data/powerPLS/.git/logs/refs/heads/
- Code_and_data/powerPLS/.git/logs/refs/heads/main
- Code_and_data/powerPLS/.git/logs/refs/remotes/
- Code_and_data/powerPLS/.git/logs/refs/remotes/origin/
- Code_and_data/powerPLS/.git/logs/refs/remotes/origin/HEAD
- Code_and_data/powerPLS/.git/logs/refs/remotes/origin/main
- Code_and_data/powerPLS/.git/objects/
- Code_and_data/powerPLS/.git/objects/00/
- Code_and_data/powerPLS/.git/objects/00/d17665115825c4382ce50a4b8b5d03f62df2bc
- Code_and_data/powerPLS/.git/objects/01/
- Code_and_data/powerPLS/.git/objects/01/17ca17eedbe808768510875e1d1eceaa383c20
- Code_and_data/powerPLS/.git/objects/01/25393371318fb6b876b6052102e81b04a1daa9
- Code_and_data/powerPLS/.git/objects/01/c98e0db0de39fbfa09d09741ca808015ed7043
- Code_and_data/powerPLS/.git/objects/01/d822554c6d0efe7abcc550d6c90c5259cca539
- Code_and_data/powerPLS/.git/objects/01/e853d578db166431468cdecbf1102ccc242028
- Code_and_data/powerPLS/.git/objects/01/fca4dc3ab72bf56f54eb3beab5d8a2a42e8bf8
- Code_and_data/powerPLS/.git/objects/02/
- Code_and_data/powerPLS/.git/objects/02/16ebc0b65ba90e3b61477fe16db9c3db2f69b0
- Code_and_data/powerPLS/.git/objects/02/4222d519ee6907e51e3abbd2388d565665d72c
- Code_and_data/powerPLS/.git/objects/02/f1ec64cffffd6635c667ab7175a3fb4bbd6580
- Code_and_data/powerPLS/.git/objects/03/
- Code_and_data/powerPLS/.git/objects/03/20769ff248887606cd55ed3a55c49ca30e9033
- Code_and_data/powerPLS/.git/objects/03/2d7deb6156634684b2ae8c611009c22393026a
- Code_and_data/powerPLS/.git/objects/03/fcfc645e94663137984e5da8b0e0e1e2107e25
- Code_and_data/powerPLS/.git/objects/04/
- Code_and_data/powerPLS/.git/objects/04/d253833b3530907498541b0cf1c3d903aeb5f5
- Code_and_data/powerPLS/.git/objects/05/
- Code_and_data/powerPLS/.git/objects/05/dc30a1566151e038fc8865e10ee7d8cb1d4a0d
- Code_and_data/powerPLS/.git/objects/05/f490c8564a98f3dc8cb0ebd61b5fa93c04b853
- Code_and_data/powerPLS/.git/objects/06/
- Code_and_data/powerPLS/.git/objects/06/37a088a01e8ddab3bf3fa98dbe804cbde1a0dc
- Code_and_data/powerPLS/.git/objects/06/3be27c0dec7ce80a010ec48b707f35c1901c76
- Code_and_data/powerPLS/.git/objects/06/d700063a6254b8ea74b7b5b1897a80eb080ec7
- Code_and_data/powerPLS/.git/objects/07/
- Code_and_data/powerPLS/.git/objects/07/77eb988e067c26118806d306c156d6c28d9b1d
- Code_and_data/powerPLS/.git/objects/07/91606eec9d64d1da3d996e68830c2e295af27c
- Code_and_data/powerPLS/.git/objects/07/c92aa225b0d83643ed28e62cbc9dea17d69630
- Code_and_data/powerPLS/.git/objects/08/
- Code_and_data/powerPLS/.git/objects/08/010dd522fc85f0b34567c548698dcee5ab648a
- Code_and_data/powerPLS/.git/objects/08/5aec9a36ef11765196f004316df876f31df9fc
- Code_and_data/powerPLS/.git/objects/08/7cf7d373dca6a8428a9bda2c97782f277762b8
- Code_and_data/powerPLS/.git/objects/09/
- Code_and_data/powerPLS/.git/objects/09/3718b7876f15a0b50daa37594c9c9b1fce4e2b
- Code_and_data/powerPLS/.git/objects/09/4943e0cbd336efd502a3e87cff9b34f7d897bb
- Code_and_data/powerPLS/.git/objects/09/6ef571a73a1d13fe031037d54e98771df7cd03
- Code_and_data/powerPLS/.git/objects/09/a10e8517fa73249bdf7abe4c92b1d8dbea1d44
- Code_and_data/powerPLS/.git/objects/0a/
- Code_and_data/powerPLS/.git/objects/0a/1d7e76ec1eb2ee072a17b65b7ab6e9a774fc01
- Code_and_data/powerPLS/.git/objects/0a/1e3aeacd8ce018e2401944752dcf6f4bc6051a
- Code_and_data/powerPLS/.git/objects/0a/2c59058a86619c985d4a7ed47b87023a1304b5
- Code_and_data/powerPLS/.git/objects/0a/474426c52fcde869215636999c625ee489ec1f
- Code_and_data/powerPLS/.git/objects/0a/84036a647d64887836e036e037d3b0e57c6260
- Code_and_data/powerPLS/.git/objects/0b/
- Code_and_data/powerPLS/.git/objects/0b/0085a44a3c30950763ad714ae55f7e2fef490e
- Code_and_data/powerPLS/.git/objects/0b/067b9e7a0d504dd0e9ebbfff9df0e6bb5e31d7
- Code_and_data/powerPLS/.git/objects/0b/25f7bf4aa53f895763a6a907da5f7f47f26816
- Code_and_data/powerPLS/.git/objects/0b/3666c334fecf5c180812794f76dfb83f36a594
- Code_and_data/powerPLS/.git/objects/0b/eaf8d036f19484c5df6e2af46dab836e8aa8e5
- Code_and_data/powerPLS/.git/objects/0c/
- Code_and_data/powerPLS/.git/objects/0c/0208648d705651e7fc10b028a2830908a7bbe9
- Code_and_data/powerPLS/.git/objects/0c/c0944b8b67e4e9f0add2139bdee5ef21784862
- Code_and_data/powerPLS/.git/objects/0d/
- Code_and_data/powerPLS/.git/objects/0d/4f664940c369db29e810fdfd6b043339416c65
- Code_and_data/powerPLS/.git/objects/0d/79c0d86e1165928b1f74775ce196d4c1d58532
- Code_and_data/powerPLS/.git/objects/0d/a5f70fab8d2cf36e9490f49ce7bfb021b555fa
- Code_and_data/powerPLS/.git/objects/0e/
- Code_and_data/powerPLS/.git/objects/0e/12dd58fb4f03d216aa8e90d109e27a0344616d
- Code_and_data/powerPLS/.git/objects/0e/aff0ec31d62044e8165a94cf317f257dfaeac5
- Code_and_data/powerPLS/.git/objects/0f/
- Code_and_data/powerPLS/.git/objects/0f/722481b627b52b3967ddacdd07c03b5cf0079b
- Code_and_data/powerPLS/.git/objects/0f/a7c4b8817591c2dff2b3997d2566320ac6d9fc
- Code_and_data/powerPLS/.git/objects/10/
- Code_and_data/powerPLS/.git/objects/10/4a14d40f60808c165dd3d1bdaf44ef7d245fba
- Code_and_data/powerPLS/.git/objects/10/72ae6254831b6942867751bdb758884c27253e
- Code_and_data/powerPLS/.git/objects/10/bf0fad7a23a9afa09646bbde655290f23509b8
- Code_and_data/powerPLS/.git/objects/10/ddb929f129de41cc1bb3b6ed540642eae2cdc2
- Code_and_data/powerPLS/.git/objects/10/f889e1cd1a6436dbda0cb39147a7844b8df0bb
- Code_and_data/powerPLS/.git/objects/11/
- Code_and_data/powerPLS/.git/objects/11/42b2427256f1848b28a3b9d834eb880ccdce8b
- Code_and_data/powerPLS/.git/objects/11/534d3fcbbe50addb2c76e88359cf32fceedf36
- Code_and_data/powerPLS/.git/objects/11/79fdf45f04cd7742863b4664ea809011fd200b
- Code_and_data/powerPLS/.git/objects/11/925131c7335d52cee79df4a0f3739a79d76c2a
- Code_and_data/powerPLS/.git/objects/11/cb2d44b84f309b324e634ce4a49341d2d99d93
- Code_and_data/powerPLS/.git/objects/12/
- Code_and_data/powerPLS/.git/objects/12/0d5aa3944fe11364ca2b62c43e7c184dc98b35
- Code_and_data/powerPLS/.git/objects/12/4068dc47fc77a6776e2682fadf13ffb14d216d
- Code_and_data/powerPLS/.git/objects/12/979699d6aebdfc468dc684d70112b2f02375c0
- Code_and_data/powerPLS/.git/objects/12/fc3ae79f83aff863a24e5da2b4b47f0f9bd797
- Code_and_data/powerPLS/.git/objects/13/
- Code_and_data/powerPLS/.git/objects/13/221178c057463ae94e8fb991de294d06eff662
- Code_and_data/powerPLS/.git/objects/13/301a1922a91ffa30315d8fd1e5c8a8389a1779
- Code_and_data/powerPLS/.git/objects/13/4de5ca5b9901e405db22e4b503645d83263a1a
- Code_and_data/powerPLS/.git/objects/14/
- Code_and_data/powerPLS/.git/objects/14/093301535e57dc42bfbae86e7fc5108754d967
- Code_and_data/powerPLS/.git/objects/14/f357e0a63f0385207874455969d1663fa97dbf
- Code_and_data/powerPLS/.git/objects/15/
- Code_and_data/powerPLS/.git/objects/15/15b87fe69c0c8b52d287739985dfe88eab13d6
- Code_and_data/powerPLS/.git/objects/15/ccece71cb717aacf86d536b2fe3c1f0a304e1e
- Code_and_data/powerPLS/.git/objects/16/
- Code_and_data/powerPLS/.git/objects/16/11cd9f67d0f9ca3290783207f7daa1a0dc3d2a
- Code_and_data/powerPLS/.git/objects/16/4d24fc91712528e062d3c0229afcd13fd92c3b
- Code_and_data/powerPLS/.git/objects/16/5257ebc46c6761d335bd6e52c025a1fca66620
- Code_and_data/powerPLS/.git/objects/17/
- Code_and_data/powerPLS/.git/objects/17/5eed50ca2a06d563f7f1064fff3f64cffc1e78
- Code_and_data/powerPLS/.git/objects/17/841823c34eed10665ea1434f7ff0540280d3bc
- Code_and_data/powerPLS/.git/objects/17/ba685e2579e19179ac2c2e32014bf467278c4f
- Code_and_data/powerPLS/.git/objects/17/bda4142e70b54c06e6a3a9c3e6cc7e00eef971
- Code_and_data/powerPLS/.git/objects/17/c8a54fd758eb41787584439405a210d13552d4
- Code_and_data/powerPLS/.git/objects/17/f11c91c6790b5d256cf5c83af0a680420b3abe
- Code_and_data/powerPLS/.git/objects/18/
- Code_and_data/powerPLS/.git/objects/18/1cdb35782685ce51299e2607387f6b9a99ab68
- Code_and_data/powerPLS/.git/objects/18/3b8dfb1dc74ecfdde5a4925bc37b23ea4c85e2
- Code_and_data/powerPLS/.git/objects/18/51c0086e39b39bcf40cff79864108d85f58464
- Code_and_data/powerPLS/.git/objects/18/6b2299eb9bb61d3a362388e74d8aa395a03db7
- Code_and_data/powerPLS/.git/objects/18/93013d903e3ff2015d808976143e2d439505ce
- Code_and_data/powerPLS/.git/objects/18/a67a079984fe484922efe21f94a6a7e91cd65d
- Code_and_data/powerPLS/.git/objects/18/ce9415f3ac73208e29f585483fb641c849922e
- Code_and_data/powerPLS/.git/objects/18/d46d572fec98044d045f71aa6965b210aaf599
- Code_and_data/powerPLS/.git/objects/18/ed1201c6ef415636bf19b2d4f0528ecc1b7d94
- Code_and_data/powerPLS/.git/objects/18/f27b5fd44a67e0d6effaa834d93b43e7cda5e1
- Code_and_data/powerPLS/.git/objects/19/
- Code_and_data/powerPLS/.git/objects/19/cea1167eb4cbb2d20380b22a3e275d0588f2ed
- Code_and_data/powerPLS/.git/objects/19/cff19425e83686e715f7e5eddad89300d54643
- Code_and_data/powerPLS/.git/objects/19/f6a6e33a0189e5b1fdd338c90aa0ee74e9e947
- Code_and_data/powerPLS/.git/objects/1a/
- Code_and_data/powerPLS/.git/objects/1a/360685d73d22ec632c22217bd4abefd3d83acb
- Code_and_data/powerPLS/.git/objects/1a/faa2cab828ffa98b9b36f84f6a37a6a48b8d56
- Code_and_data/powerPLS/.git/objects/1b/
- Code_and_data/powerPLS/.git/objects/1b/060d01cf6592f070d2c16bc17a5f95fc3a3055
- Code_and_data/powerPLS/.git/objects/1b/392ff83029b31c1d2e6afc2e38d999db9a62b9
- Code_and_data/powerPLS/.git/objects/1b/66a8336067c5327e56d6139ef6515709a9e1e5
- Code_and_data/powerPLS/.git/objects/1b/ea5f0aaef194805043506d3508a42d6420b41a
- Code_and_data/powerPLS/.git/objects/1c/
- Code_and_data/powerPLS/.git/objects/1c/0e9ec551cab641c9b046bc0cb74bb93c4db0dc
- Code_and_data/powerPLS/.git/objects/1c/2beecaf939dcc4749e5000ac9e5fb0cac0d02c
- Code_and_data/powerPLS/.git/objects/1c/d2e79392e86cbf749de11b80b9ed8051010046
- Code_and_data/powerPLS/.git/objects/1c/d824287ded194a1e18a72159dfaadfb62006c4
- Code_and_data/powerPLS/.git/objects/1c/e7ca450251d7d5e4779a44d03e28af456f915c
- Code_and_data/powerPLS/.git/objects/1d/
- Code_and_data/powerPLS/.git/objects/1d/00cf0a04521be396b0ee7a2cbe878cbbea30e9
- Code_and_data/powerPLS/.git/objects/1d/37c9bc29a524c444f1057999394b2a165d27f7
- Code_and_data/powerPLS/.git/objects/1d/5159fb991d1e108bd18ded471790c6a1e37994
- Code_and_data/powerPLS/.git/objects/1d/52bb70b2a526a5551ec2f5867ba37f217f947a
- Code_and_data/powerPLS/.git/objects/1d/806dae5a7851065ee1ef4334c355f8222677e0
- Code_and_data/powerPLS/.git/objects/1d/c262ab9c94fc8f3aa34d4d40c3cbe793c1dccc
- Code_and_data/powerPLS/.git/objects/1e/
- Code_and_data/powerPLS/.git/objects/1e/181ad57dbf6c2ba731c4a8069edd0290c6df4d
- Code_and_data/powerPLS/.git/objects/1e/1e6b65a32e48e0c4a568a7b5c0511e78a14108
- Code_and_data/powerPLS/.git/objects/1e/42dba34198160384cc64c4bbea6fd8276bdfbe
- Code_and_data/powerPLS/.git/objects/1e/5318a0a74a13d1e93b63aa40b546e3e0d10588
- Code_and_data/powerPLS/.git/objects/1f/
- Code_and_data/powerPLS/.git/objects/1f/8e3cc6d0121e806ffde4a42a26b96a74a58b16
- Code_and_data/powerPLS/.git/objects/1f/9699bce38306fa520a5093aeb5823ecb684c2f
- Code_and_data/powerPLS/.git/objects/1f/c0353d0c11014dd264fc18dd6635f1f1482f6a
- Code_and_data/powerPLS/.git/objects/20/
- Code_and_data/powerPLS/.git/objects/20/2844e69d84a2fdf25652bc5a38500cdc1ea69f
- Code_and_data/powerPLS/.git/objects/20/770451f6da3ac9b9059bb0c3ef03bab99c878c
- Code_and_data/powerPLS/.git/objects/21/
- Code_and_data/powerPLS/.git/objects/21/0c00a903262262a0ade05ff9bd9953f7ab99c5
- Code_and_data/powerPLS/.git/objects/21/1b0b95bbc8874347e8343e5f1462ec2ed87111
- Code_and_data/powerPLS/.git/objects/21/7a53984af7ceb8fadb1cb0842a99f89a1de9a4
- Code_and_data/powerPLS/.git/objects/21/bd07314a813bc23d91940152c680c49957acec
- Code_and_data/powerPLS/.git/objects/22/
- Code_and_data/powerPLS/.git/objects/22/d0d23439ca27b94c9bd1e172d91a9ebd4f3638
- Code_and_data/powerPLS/.git/objects/22/ec46dd98249f9735faa751acc392029b31ba12
- Code_and_data/powerPLS/.git/objects/22/f78f67907fa2c175a0992295623dc4c974307c
- Code_and_data/powerPLS/.git/objects/23/
- Code_and_data/powerPLS/.git/objects/23/9426302562d4cef19af07c419226b52957c49e
- Code_and_data/powerPLS/.git/objects/23/9a0a99035c4358cb3b6a98a20ae5deedc1f2b3
- Code_and_data/powerPLS/.git/objects/24/
- Code_and_data/powerPLS/.git/objects/24/2e98ec810f973594b6e52ed1aa30c9b6ba208b
- Code_and_data/powerPLS/.git/objects/24/dc61a175fc42dbea7e209baad5f93fe9dbacc1
- Code_and_data/powerPLS/.git/objects/25/
- Code_and_data/powerPLS/.git/objects/25/1e780d991570632583f6221d1a399420e6115d
- Code_and_data/powerPLS/.git/objects/25/2d6468313565662efd14d4669fd645eb3f75a5
- Code_and_data/powerPLS/.git/objects/25/4c72de34bdc50514f3efcd6756dc2bbceea115
- Code_and_data/powerPLS/.git/objects/25/62f8beacef808531da889b78dc056666d23c7a
- Code_and_data/powerPLS/.git/objects/25/cbcc3e9f74383e88b325786a9dd4a7ebcd8593
- Code_and_data/powerPLS/.git/objects/26/
- Code_and_data/powerPLS/.git/objects/26/1eebc769542218f2eff182124cb890de4296de
- Code_and_data/powerPLS/.git/objects/26/b0266eb0d71ecb543b20642f564c9c6f4fbdfd
- Code_and_data/powerPLS/.git/objects/26/dee8913249ac9785f87bd63d87200062eee2f5
- Code_and_data/powerPLS/.git/objects/27/
- Code_and_data/powerPLS/.git/objects/27/09f5eaa8a7cf559ec915fa83a84bbff6317b78
- Code_and_data/powerPLS/.git/objects/27/d54054965d39ec23ad27722551e99c25e9c237
- Code_and_data/powerPLS/.git/objects/27/da5e1b16b554c2456f3f395b424e3937285714
- Code_and_data/powerPLS/.git/objects/27/f83a4a4536798f5719ce8bea96a5bc473e8a73
- Code_and_data/powerPLS/.git/objects/28/
- Code_and_data/powerPLS/.git/objects/28/2bd350c3952f412da47be83becf9f3e87e80c6
- Code_and_data/powerPLS/.git/objects/28/7378a28c0b3b489d6cbd6f83b06db8c7e7c190
- Code_and_data/powerPLS/.git/objects/28/fe4c2d8736810fbc9778c566a2568eab1210ce
- Code_and_data/powerPLS/.git/objects/29/
- Code_and_data/powerPLS/.git/objects/29/1540d1932bf0870bfd3d4ac232b50421b3054f
- Code_and_data/powerPLS/.git/objects/29/eaba23d6ea5c5596efdf3c3dde34e5e4a03dca
- Code_and_data/powerPLS/.git/objects/2a/
- Code_and_data/powerPLS/.git/objects/2a/3dbef5ffb44fdc46c9681c4b2b431949561e52
- Code_and_data/powerPLS/.git/objects/2a/5610cb178cf23b737460ada9ded7d16f8d1d99
- Code_and_data/powerPLS/.git/objects/2a/c41a33fd9a218bc41704259716da4b8233b8f9
- Code_and_data/powerPLS/.git/objects/2b/
- Code_and_data/powerPLS/.git/objects/2b/1bef112ac6921abda6162a65dbfcd8c6d55c80
- Code_and_data/powerPLS/.git/objects/2b/95f9809d41a980c2101800b94ed6b50753050b
- Code_and_data/powerPLS/.git/objects/2b/b970e8219819f85cb1e4ad26a855057d0d3bff
- Code_and_data/powerPLS/.git/objects/2b/e14f2bd4920290f6ae2e28196ea97d49f69661
- Code_and_data/powerPLS/.git/objects/2c/
- Code_and_data/powerPLS/.git/objects/2c/07501b691d048b6fc51d7e4a64fb69ee77ad38
- Code_and_data/powerPLS/.git/objects/2c/2d4e1b8fd8b53db2cdf32fe0c47ddf92be19ef
- Code_and_data/powerPLS/.git/objects/2d/
- Code_and_data/powerPLS/.git/objects/2d/22081cf4722b3bb1429455c712130192f7150b
- Code_and_data/powerPLS/.git/objects/2d/6018864a5c45400ee7a7862cde21b0c5126b9c
- Code_and_data/powerPLS/.git/objects/2d/7771705c2aa3bd66268f965db72677dca5131e
- Code_and_data/powerPLS/.git/objects/2e/
- Code_and_data/powerPLS/.git/objects/2e/816751154247ea1b6323ba9edb3e7e7b7cba88
- Code_and_data/powerPLS/.git/objects/2e/e5bbb7c7520c6e2edef57175d44973f21d9c19
- Code_and_data/powerPLS/.git/objects/30/
- Code_and_data/powerPLS/.git/objects/30/180aa6b531417e56d0f279c341c2a7daebf477
- Code_and_data/powerPLS/.git/objects/30/97de174bdfa6eee70d51e0912425cf23e12c92
- Code_and_data/powerPLS/.git/objects/31/
- Code_and_data/powerPLS/.git/objects/31/3d6c6fdeaa028db1a638f34d628f192e4da77e
- Code_and_data/powerPLS/.git/objects/31/72726558c053eeb2fe4398bd3887fb3d6d87ff
- Code_and_data/powerPLS/.git/objects/31/bbf3216eab12758fb620dc600e87fc9421d95c
- Code_and_data/powerPLS/.git/objects/32/
- Code_and_data/powerPLS/.git/objects/32/59a7875f761686c9d680ad95754deb03444603
- Code_and_data/powerPLS/.git/objects/33/
- Code_and_data/powerPLS/.git/objects/33/08dafeb16c907cc54f105118ccab3414dadf41
- Code_and_data/powerPLS/.git/objects/33/361a35bd0de9cf7b823303e11493d380ed9902
- Code_and_data/powerPLS/.git/objects/33/67ea8bf71f64d43b5b8bcdc93185bd911d988e
- Code_and_data/powerPLS/.git/objects/33/aba44c0cb64e6a7d3d316cd93d8151da3f2d74
- Code_and_data/powerPLS/.git/objects/33/be1d4810ad7ac569f219d5a17c90369e11e2d0
- Code_and_data/powerPLS/.git/objects/34/
- Code_and_data/powerPLS/.git/objects/34/71c6c98fc8f089d8c168581615e00f5d18f24e
- Code_and_data/powerPLS/.git/objects/34/a8935484e2c61bf603fd95e95005f4ef5fbcad
- Code_and_data/powerPLS/.git/objects/34/ceecf793c273e3b58018e78440a98372e29bd3
- Code_and_data/powerPLS/.git/objects/34/d8bafee23b9abdeee0edf629b3bc55afcb2fb6
- Code_and_data/powerPLS/.git/objects/35/
- Code_and_data/powerPLS/.git/objects/35/1c7a2e47583a90175dc5a99cb53c2b5c1c3966
- Code_and_data/powerPLS/.git/objects/35/54c515a46e6535df498245c8f0cb120e6d6f65
- Code_and_data/powerPLS/.git/objects/35/b3e14a4a0fb3061da5744636decd65f43807da
- Code_and_data/powerPLS/.git/objects/36/
- Code_and_data/powerPLS/.git/objects/36/60d06069da96b02c70b01692fd0d97d02c4388
- Code_and_data/powerPLS/.git/objects/36/7ce66a674fbcb6c1566f7dbbda5dfe21ffbcc4
- Code_and_data/powerPLS/.git/objects/36/b9d125ed49108c356556980b71d86e1cb799ac
- Code_and_data/powerPLS/.git/objects/36/c57af2c7d99f1e02c1398dbb67a1f02771f9b0
- Code_and_data/powerPLS/.git/objects/36/d91d0a15a4a0ecd106e8d3ba2b97d74721707d
- Code_and_data/powerPLS/.git/objects/36/e2c39b776c28806e1bd7c79a8058c410ef35e2
- Code_and_data/powerPLS/.git/objects/38/
- Code_and_data/powerPLS/.git/objects/38/44604ea61cab65f3575fd7a0a4534bff196ba5
- Code_and_data/powerPLS/.git/objects/39/
- Code_and_data/powerPLS/.git/objects/39/0cf76fe98ae1459ae0ad753bc4daab091750d0
- Code_and_data/powerPLS/.git/objects/39/2a4c8c29cf55c02ba4b747cb8b4b3f406c8612
- Code_and_data/powerPLS/.git/objects/39/69f4a820d42b4f4616aae3e746f17a64bbec5e
- Code_and_data/powerPLS/.git/objects/39/ec32d40178ac18e22d7e59cf63b3e5ea40a028
- Code_and_data/powerPLS/.git/objects/3a/
- Code_and_data/powerPLS/.git/objects/3a/15799501db1094daa2a5f634557f33e92a90ed
[truncated: 960 more entries]
