# Supplementary material for: Toward Power Analysis for Partial Least Squares‐Based Methods
Source: Biom J. 2025 Mar 13;67(2):e70050. doi: 10.1002/bimj.70050 (PMC11905696; doi:10.1002/bimj.70050)
Supplement: Supplementary file 1 — Supporting Information [file BIMJ-67-e70050-s001.zip › Code_and_data/case_study/Aqueous_Humour.R]

# AQUEOUS HUMOUR DATA

source("case_study/PLS2C_nipals.R")
source("case_study/data_simulation.R")
source("case_study/power_for_parallel.R")

data<-read.table("case_study/data/aqueous_humour.txt",header=TRUE,check.names=FALSE)

X<-as.matrix(data[,3:ncol(data)])
Y<-data.frame(class=as.factor(data[,2]))
rownames(X)<-data[,1]
rownames(Y)<-rownames(X)

NCV <- 5
Nrep <- 1
scaling <- 2
Nperm <- 500
N <- 100
type <- "calc"
R2Xmin <- 0.8
num <- c(30)
alpha <- 0.05
seed <- 1
seed1 <- 1
Ncore <- 8

# calculate values, p-values and powers for the statistics of the pilot data statistics
# are calculated in fitting and cross-validation

t <- matrix(rep(-999, 3 * 4), ncol = 3)
colnames(t) <- c("MCC", "Score", "R2")
rownames(t) <- paste("A", seq(1, 4), sep = "")
tp <- t
colnames(tp) <- c("pMCC", "pScore", "pR2")
tb <- t
colnames(tb) <- c("powerMCC", "powerScore", "powerR2")
tCV <- t
colnames(tCV) <- c("MCCcv", "ScoreCV", "Q2")
tpCV <- tp
colnames(tpCV) <- c("pMCCcv", "pScoreCV", "pQ2")
tbCV <- tb
colnames(tbCV) <- c("powerMCCcv", "powerScoreCV", "powerQ2")

for (A in 1:4) {
  m <- PLS2C.repeatedCV(X, Y, A, NCV, Nrep, scaling, "n")
  t[A, ] <- c(m$MCC, m$score, m$R2)
  tCV[A, ] <- c(median(m$MCCcv), median(m$scoreCV), median(m$Q2))
  p <- PLS2C.permutationtest(m, Nperm, seed, "n")
  tp[A, ] <- p$p.values[2, ]
  tpCV[A, ] <- p$p.valuesCV[2, ]
  b <- powerParallel(m, N, R2Xmin, Nperm, num, type, alpha, seed1, Ncore)
  tb[A, ] <- b$power
  tbCV[A, ] <- b$powerCV
  if (A == 1)
    log <- b$log.simulation$summary else log <- rbind(log, b$log.simulation$summary)
}

# Table 1 of the manuscript

Table1 <- t

write.csv(t, "case_study/results/table1.csv")


# Statistics of the pilot data are in the ref objects that contains MCC = MCC value
# considered in the manuscript, Score = score value considered in the manuscript, R2 =
# R2 value considered in the manuscript, pMCC = pvalue related to MCC considered in the
# manuscript, pScore = pvalue related to score considered in the manuscript, pR2 =
# pvalue related to R2 considered in the manuscript, powerMCC = power related to MCC
# considered in the manuscript, powerScore = power related to score considered in the
# manuscript, powerR2 = power related to R2 considered in the manuscript, MCCcv = MCC
# value in crossvalidation (useful to understand section 5), ScoreCV = score value in
# crossvalidation (useful to understand section 5), Q2 = Q2 value in crossvalidation
# (useful to understand section 5), pMCCcv = pvalue related to MCC in crossvalidation
# (useful to understand section 5), pScoreCV = pvalue related to score in
# crossvalidation (useful to understand section 5), pQ2 = pvalue related to Q2 in
# crossvalidation (useful to understand section 5), powerMCCcv = power related to MCC in
# crossvalidation (useful to understand section 5), powerScoreCV = power related to
# score in crossvalidation (useful to understand section 5), powerQ2 = power related to
# Q2 in crossvalidation (useful to understand section 5), minRV = minimum RV index, 
# minPI = minimum Procrustes index, minR2X = minimum R2X index, minf = minimum f index, 
# seed = seed value

ref <- cbind(t, tp, tb, tCV, tpCV, tbCV, log)

write.csv(ref, "case_study/results/aqueous_humour_ref.csv")

# Sample size calculation considering sample size equals 8,12,20,30,42

A <- 2

m <- PLS2C.repeatedCV(X, Y, A, NCV, Nrep, scaling, "n")

num <- c(8, 12, 20, 30, 42)

seed <- c(1, 100, 1000, 5000, 10000)

for (i in 1:length(seed)) {
  b <- powerParallel(m, N, R2Xmin, Nperm, num, type, alpha, seed[i], Ncore)
  r <- cbind(b$power, b$values, b$ranges, b$powerCV, b$valuesCV, b$rangesCV, b$log.simulation$summary)
  if (i == 1)
    results <- list(b) else results <- c(results, list(b))
  if (i == 1)
    power <- r else power <- rbind(power, r)
}

names(results) <- paste("seed", seed, sep = "")

# The results useful for sample size calculation are in power object: pMCC = power for
# MCC test considered in the manuscript, pscore = power using score test considered in
# the manuscript, pR2 = power using R2 test considered in the manuscript, MCC = MCC
# value considered in the manuscript, score = score value considered in the manuscript,
# R2 = R2 value considered in the manuscript, MCC = confidence interval for MCC
# considered in the manuscript, score = confidence interval for score considered in the
# manuscript, R2 = confidence interval for R2 considered in the manuscript, pMCCcv =
# power for MCC test in crossvalidation (useful to understand section 5), pscoreCV =
# power using score test in crossvalidation (useful to understand section 5), pQ2 =
# power using Q2 in crossvalidation (useful to understand section 5), MCCcv = MCC value
# in crossvalidation (useful to understand section 5), scoreCV = score value in
# crossvalidation (useful to understand section 5), Q2 = Q2 value in crossvalidation
# (useful to understand section 5), MCCcv = confidence interval for MCC in
# crossvalidation (useful to understand section 5), scoreCV = confidence interval for
# score in crossvalidation (useful to understand section 5), Q2 = confidence interval
# for R2 in crossvalidation (useful to understand section 5), minRV = minimum RV index, 
# minPI = minimum Procrustes index, minR2X = minimum R2X index, 
# minf = minimum f index, seed = seed value.

# These are the results that you can find inside the text of subsection 6.2 (last
# paragraph)


power <- cbind(power, sort(rep(seed, length(num))))

colnames(power)[ncol(power)] <- c("seed")

write.csv(power, "case_study/results/aqueous_humour_results.csv")

save(list = ls(), file = "case_study/intermediate_results/aqueous_humour.RData")
