# Supplementary material for: Toward Power Analysis for Partial Least Squares‐Based Methods
Source: Biom J. 2025 Mar 13;67(2):e70050. doi: 10.1002/bimj.70050 (PMC11905696; doi:10.1002/bimj.70050)
Supplement: Supplementary file 1 — Supporting Information [file BIMJ-67-e70050-s001.zip › Code_and_data/case_study/data/aqueous_humour.txt]

ID	group	R1	R2	R3	R4	R5	R6	R7	R8	R9	R10	R11	R12	R13	R14	R15	R16	R17	R18	R19	R20	R21	R22	R23	R24	R25	R26	R27	R28	R29	R30	R31	R32	R33	R34	R35	R36	R37	R38	R39	R40	R41	R42	R43
OLLY24QA	O	0.206131356	2.506178682	0.262922648	1.544933481	0.201924594	2.919493085	2.194878267	2.172792764	0.445916811	0.571067992	2.210653626	0.3912289	0.873954882	1.447126255	0.196666141	0.158805279	0.526896987	0.046274386	4.718935689	3.729294841	6.212336331	4.197297155	0.476415838	0.075721723	0.05258453	1.130567387	43.23289688	1.676394805	1.637482253	1.097964979	0.137771468	0.914970816	0.592101804	2.103381185	0.871851501	0.743545249	0.28395646	0.502708103	0.080980176	2.470421202	3.241310406	0.446968502	0.494294579
OLLY01QA	O	0.287100507	2.681830321	0.25037835	1.583503962	0.235912045	3.706712365	1.823867177	1.372073355	0.502982284	0.681029111	3.27828719	0.613148758	0.728879195	1.4410665	0.153565388	0.091248998	0.577539393	0.03338378	5.321374521	3.425175821	5.928959316	3.907015045	0.383913469	0.115730437	0.065654767	1.295290661	41.4893617	2.054215259	1.867266091	1.120582213	0.203641058	1.005964569	0.578652186	1.755986825	1.066055373	0.645419745	0.306017983	0.603133624	0.077895487	2.714101309	3.444093297	0.356093653	0.225896911
OLLY02QA	O	0.251588696	2.825312136	0.217609763	1.508086263	0.193029258	2.685058668	1.284692852	4.255319149	0.292074233	0.456908206	1.584719602	0.378106	0.992618619	1.198661085	0.114227052	0.101936799	0.334005682	0.046269185	4.311709719	2.980747681	5.239985252	3.582247092	0.5161906	0.094707239	0.065788998	1.009969564	51.74196254	1.386629651	0.715003506	0.848027414	0.1380846	0.585594378	0.477150975	1.277463292	0.910201632	0.485826447	0.329667946	0.467029591	0	1.483505758	1.994635666	0.221947499	0.415699713
OLLY04QA	O	0.250355234	2.632113134	0.305237913	1.820902031	0.188706197	3.320026163	1.426949651	3.749313967	0.238326153	0.531534986	1.186368045	0.630023081	1.237491636	1.38785514	0.178180752	0.139086241	0.379667847	0.051123591	6.557352399	3.623008623	5.801775793	3.157633579	0.454849599	0.096232642	0	1.280345235	42.42957349	1.859244724	1.379585147	0.80294111	0.21802708	0.769109322	0.549578606	1.671290344	1.121711738	0.737532986	0.308997	0.538301343	0.043605416	2.585500447	3.709467638	0.349595146	0.301478825
OLLY05QA	O	0.150620648	1.72419013	0.287617318	1.491068725	0.191492583	3.944898577	1.872540115	3.30835604	0.341356343	0.594913715	1.818044202	0.50181653	1.46684832	1.409324856	0.143051771	0.10747805	0.250529821	0.028761732	5.183166818	5.069633666	4.873599758	3.387829246	0.507871632	0.114290039	0.045413261	1.011201938	43.46276113	1.773387829	1.569785044	0.875719043	0.227066303	0.689524675	0.621404784	1.710566152	0.999091735	0.847714199	0.366333636	0.637299425	0	2.351650015	3.347714199	0.297456857	0.396609143
OLLY07QA	O	0.143982967	1.417619533	0.291029402	2.335893881	0.163129638	3.824739031	1.756132679	2.169700776	0.284902467	0.850112199	2.354274686	0.484793714	1.71707347	1.208537884	0.176149375	0.339279013	0.474837445	0.042122677	5.970697934	4.678680565	4.940607026	3.037427913	0.474071578	0.073523217	0.055142413	1.104379992	42.43668196	1.836548698	1.299676038	0.775057249	0.297922203	0.763569246	0.829433795	1.40613153	1.020134639	0.764335113	0.301751537	0.630308415	0	2.259307197	4.353953022	0.287200067	0.36914782
OLLY08QA	O	0.279783151	2.422774483	0.254958267	1.21105177	0.153645903	2.684442178	1.163414831	3.27956845	0.258312981	0.352244975	1.931644347	0.664904324	1.268752852	1.400928585	0.148949304	0.097286707	0.31534312	0.03354714	4.767048657	4.387295027	4.410778025	4.745578487	0.448860739	0.101983307	0.044282225	0.824588712	48.08714205	1.303641878	1.06545718	0.731327662	0.159013446	0.548160275	0.572314216	1.730361504	1.120474491	0.952067846	0.338826118	0.603177585	0	1.592818228	2.740130431	0.333458576	0.469659966
OLLY09QA	O	0.221630276	2.217701058	0.286651146	1.952024386	0.174088135	3.126594934	1.136117345	4.166928848	0.292943488	0.431375017	1.672364732	0.75997511	1.513657878	1.692640057	0.185274521	0.108368116	0.524361852	0.03216086	6.047640022	4.279491858	4.643748558	4.911522677	0.432773315	0.102075774	0.046842992	0.805419804	43.04101908	1.289231006	0.869741525	0.757877663	0.14542302	0.745992128	0.520166957	1.828274989	1.275248023	1.238193119	0.465633324	0.525061001	0	1.380819543	3.468478861	0.244003048	0.440463955
OLLY10QA	O	0.25091429	1.365248714	0.248164545	1.258696071	0.134737537	3.697720461	0.798113674	2.345533038	0.27016251	0.532075783	1.636098661	0.629691754	1.36043666	1.369373333	0.168421921	0.118239063	0.574009404	0.034371821	5.254763934	4.772183573	4.310226304	4.329474524	0.486017543	0.089366734	0.05362004	0.885418099	48.5178871	1.383809498	0.91016581	0.692935903	0.241290181	0.807737784	0.635878681	1.699342811	1.137019826	1.284818654	0.528638601	0.646190227	0	1.405120026	2.593010147	0.292160475	0.25091429
OLLY11QA	O	0.240715703	2.204981109	0.282414486	2.195504113	0.156686337	2.82224946	1.208001112	2.644081932	0.267883092	0.467531811	1.670478525	0.679184726	1.824005863	1.552963773	0.152263738	0.103615158	0.249560899	0.030326388	6.302202454	5.113787134	3.591781549	4.641200925	0.334853865	0.087820165	0.041066983	0.789749681	43.87659687	1.345733456	0.929377425	0.681080125	0.168058732	0.487749403	0.499753598	1.645838335	1.472093405	1.573181364	0.473218009	0.399297439	0	1.9794286	4.166719317	0.32221787	0.324745069
OLLY12QA	O	0.253860429	2.242141998	0.294711533	1.728001681	0.122553311	3.59139559	1.287393349	2.55377756	0.296462294	0.420766367	1.73850625	0.789009886	1.665557851	1.48698017	0.14764756	0.121386136	0.284206963	0.031513708	5.877306628	4.053596648	3.274507744	4.794168797	0.14764756	0.105629282	0.038516755	0.878298727	46.10047037	1.514408768	1.063295867	0.581836432	0.155817781	0.535149457	0.510055207	1.690068513	1.412864596	1.48698017	0.493714766	0.511805969	0	1.93809307	3.198057822	0.369410694	0.212425739
OLLY13QA	O	0.215897939	2.354573449	0.273425603	1.742073026	0.151602315	3.000236879	1.440898785	2.475043146	0.191533281	0.297113465	1.689282935	0.684240804	1.805015059	1.333288214	0.173259788	0.10964096	0.283577544	0.027071842	4.697641366	4.16432608	3.859767859	3.302087916	0.297113465	0.092044262	0.030455822	0.781022639	49.36888769	1.218909682	0.942776894	0.703867889	0.149571926	0.560387127	0.483232378	1.417210923	1.361713648	1.178978715	0.363439478	0.483909174	0.002707184	1.597238672	4.005279009	0.343812392	0.34584278
OLLY15QA	O	0.179212612	2.563186796	0.246815947	2.38461195	0.201534468	2.700306766	1.01022341	2.299788899	0.225769626	0.360338527	1.154358821	0.883307716	1.276810143	1.545947945	0.128191228	0.114798115	0.160717361	0.102680536	4.986702552	4.039618105	4.199059931	4.207988673	0.352685319	0.193243493	0.042730409	0.514040447	48.66164531	1.072086838	0.932415799	0.836750703	0.167095034	0.373093873	0.491080824	1.588678355	1.199002532	2.026824493	0.535086768	0.348858715	0.049108082	1.273621307	3.864232096	0.27679101	0.228958462
OLLY16QA	O	0.260849313	2.21721916	0.368760189	2.287089512	0.178557565	3.096809254	0.7879823	1.622544833	0.249980592	0.49530316	1.974225604	1.06358202	1.973449266	1.822839842	0.242993556	0.134306343	0.391273969	0.047356572	6.72773853	5.61912895	4.081981213	4.978650726	0.409129726	0.090831457	0.049685583	0.69792718	39.8082447	1.269311389	1.080661439	0.812048754	0.206505706	0.647465259	0.617188107	1.860104029	1.668348731	2.438475274	0.589239966	0.454933623	0.041145874	1.783246642	4.135548482	0.302771524	0.414564087
OLLY17QA	O	0.275925832	1.578989187	0.473118901	2.070166061	0.156020889	3.28944042	1.532760775	1.766792109	0.25064467	0.448560057	1.189659282	1.087089994	1.347847128	2.05066345	0.153853933	0.154576252	0.543183837	0.062119428	7.021662345	6.503037351	5.181193704	3.953251519	0.261479454	0.096790737	0.012279422	0.853780978	38.35296837	1.490143958	1.610048901	0.755545604	0.280259746	0.907954898	0.639974574	1.565987446	1.451138736	1.505312656	0.450004695	0.580022103	0.055618558	2.311420585	5.127742103	0.391496862	0.20947249
OLLY18QA	O	0.159829812	1.583818763	0.421015114	4.264170277	0.150362541	2.920374681	1.020237684	3.741799673	0.178764354	0.525711994	1.014111803	0.943385719	2.343984941	1.55207556	0.13421249	0.306850963	0.170967778	0.090217524	6.289609392	4.955281067	3.447200472	3.428822828	0.343606251	0.14423666	0.042881169	0.624839892	41.77906731	0.994620362	1.078712006	0.68442801	0.189345422	0.444404843	0.631522671	1.790428032	1.683503559	1.821057438	0.453872114	0.727866077	0.042881169	1.59774122	4.753683882	0.288473319	0.240023167
OLLY19QA	O	0.203160732	1.261842535	0.352213329	3.45985789	0.256247958	3.582366874	1.393539693	0.314439726	0.435927801	0.6350049	1.32718066	0.899420124	1.518090493	1.494609605	0.107195361	0.490035936	0.274624306	0.17559621	6.535854296	5.742608625	5.766089513	3.743670369	0.600294022	0.20418164	0.046961777	0.886148318	39.40093107	1.413957857	1.375163345	1.140354459	0.296063378	0.633983992	0.745262986	1.804965697	1.45173146	2.051004574	0.489015028	0.760576609	0	2.219454427	3.883534793	0.312397909	0.314439726
OLLY20QA	O	0.180252641	1.666798325	0.458172052	4.155146536	0.173789399	3.355858929	1.34722691	2.328921572	0.272892444	0.705929666	1.401087261	1.034118737	2.038075677	1.537533483	0.096948632	0.687976215	0.340397418	0.055296627	7.818368534	6.621950606	4.015109624	3.226594087	0.289409619	0.116338358	0.048833385	0.682949249	35.42359371	1.225143448	1.503062859	0.72603753	0.171634985	0.766253259	0.580973652	1.505935411	1.500190307	2.583142428	0.540757923	0.776307191	0.055296627	2.111325755	5.518172482	0.229804164	0.12639229
OLLY21QA	O	0.185539431	1.178678787	0.3142664	1.953917183	0.202798913	2.645015605	1.131934356	1.904296173	0.237317877	0.40631697	1.661225136	1.016871144	1.869058064	1.984121277	0.17978627	0.325053576	0.202798913	0.204237203	6.435629324	5.505774735	3.289369597	4.058854833	0.388338343	0.22796899	0.057531606	0.522099328	43.87863708	0.995296791	1.216793476	0.926258863	0.227249845	0.563090598	0.527852489	1.586434047	1.342643865	2.456599594	0.404159535	0.604081867	0.055374171	1.582838322	4.79310196	0.499086686	0.251700778
2OLLY24QA	O	0.134022592	1.94332759	0.258472142	1.091326824	0.134022592	3.857936052	2.81447444	3.522879571	0.421213862	0.938158147	1.866743251	0.296764312	1.091326824	1.512540685	0.181887804	0.114876508	0.296764312	0.057438254	6.385219223	4.566341183	5.360903695	4.815240283	0.53609037	0.067011296	0.057438254	1.120045951	38.28259621	1.713574574	1.014742485	3.494160444	0.258472142	0.62224775	0.775416427	1.94332759	0.66053992	0.62224775	0.440359946	0.698832089	0.028719127	1.847597166	3.360137852	0.287191269	0.507371243
2OLLY02QA	O	0.176040841	1.48754511	0.272863304	1.971657425	0.132030631	3.503212745	1.918845172	3.362380072	0.519320482	0.712965408	1.293900185	0.51051844	1.091453217	1.355514479	0.228853094	0.158436757	0.528122524	0.04401021	7.244080627	5.21961095	4.506645542	4.445031247	0.360883725	0.088020421	0.035208168	1.496347153	36.73972362	2.024469677	1.786814541	3.230349441	0.264061262	1.135463428	0.572132735	1.540357363	0.950620544	0.42249802	0.299269431	0.624944987	0.079218379	2.746237127	4.198574069	0.413695977	0.308071473
2OLLY04QA	O	0.318157715	2.408908416	0.303007348	2.325581395	0.121202939	2.424058783	1.24990531	2.371032498	0.272706613	0.401484736	1.65896523	0.674191349	0.984773881	1.174153473	0.113627755	0.121202939	0.295432164	0.113627755	5.18142565	2.924020908	3.825467768	3.037648663	0.265131429	0.181804409	0.045451102	0.969623513	48.5114764	1.552912658	1.568063026	3.17400197	0.166654041	0.55298841	0.477236573	1.302931596	1.098401636	0.780243921	0.242405878	0.49238694	0.106052572	2.189228089	3.492159685	0.401484736	0.128778123
2OLLY06QA	O	0.193131752	1.7140443	0.24141469	1.40624057	0.096565876	3.391876396	1.279497857	3.035789728	0.277626894	0.561289154	1.780433339	0.519041584	1.424346671	1.176896614	0.120707345	0.13277808	0.162954916	0.114671978	5.081779226	3.367734927	3.458265435	3.597078882	0.337980566	0.144848814	0.042247571	0.838916048	50.46170559	1.363992999	0.627678194	2.534854246	0.181061018	0.271591526	0.54921842	1.309674694	1.201038083	0.832880681	0.356086668	0.663890398	0.042247571	1.539018649	3.198744644	0.211237854	0.156919549
2OLLY11QA	O	0.359051436	2.296259185	0.308951236	1.895457582	0.125250501	2.713760855	1.327655311	1.67000668	0.300601202	0.325651303	1.310955244	0.86005344	1.64495658	1.402805611	0.192050768	0.116900468	0.39245157	0.066800267	4.500668003	4.817969272	4.667668671	4.417167669	0.36740147	0.125250501	0.041750167	0.843353373	45.4742819	1.336005344	0.985303941	3.064462258	0.183700735	0.576152305	0.559452238	1.419505678	1.269205077	1.20240481	0.317301269	0.41750167	0.066800267	1.628256513	3.815965264	0.334001336	0.258851035
2OLLY12QA	O	0.2342918	2.378416755	0.269790557	2.073127441	0.113596024	2.747603834	1.320553781	1.661341853	0.305289315	0.411785588	1.625843095	0.759673411	1.348952787	1.838835641	0.163294285	0.127795527	0.347887824	0.106496273	5.83599574	4.749733759	4.692935747	4.913028044	0.354987575	0.184593539	0.028399006	0.66027689	43.01029464	1.100461484	0.873269436	2.996095137	0.205892794	0.51828186	0.624778133	1.320553781	1.441249556	2.087326944	0.454384097	0.546680866	0.056798012	1.285055023	3.592474263	0.227192048	0.404685836
2OLLY14QA	O	0.227213711	2.194235264	0.233705531	1.395741366	0.103869125	2.382498052	1.26590496	2.11633342	0.168787328	0.240197351	1.895611529	0.675149312	1.830693326	1.499610491	0.129836406	0.077901844	0.21423007	0.097377305	4.498831472	4.265125941	3.921059465	3.369254739	0.266164633	0.110360945	0.058426383	0.571280187	50.07790184	1.019215788	0.668657492	2.622695404	0.175279148	0.370033757	0.460919242	1.090625811	1.311347702	1.363282264	0.344066476	0.454427421	0.038950922	1.26590496	4.304076863	0.350558297	0.272656453
2OLLY16QA	O	0.209567857	1.936696054	0.289059113	2.059546177	0.108397167	3.020667727	1.134557017	2.167943344	0.274606157	0.498626969	1.430842607	0.867177338	1.705448764	1.864431276	0.158982512	0.0650383	0.180661945	0.079491256	5.925711808	5.203064027	4.147998266	4.755022402	0.289059113	0.137303078	0.043358867	0.621477092	42.98309004	1.076745194	0.838271427	2.782193959	0.158982512	0.361323891	0.578118225	1.78494002	1.351351351	2.370284723	0.390229802	0.476947536	0.043358867	1.409163174	3.584332996	0.39745628	0.238473768
2OLLY18QA	O	0.161728181	1.438225611	0.37544042	3.482931901	0.115520129	3.269219662	1.340033501	1.888754115	0.236816265	0.462080518	1.17830532	0.646912725	1.934962167	1.415121585	0.132848149	0.283024317	0.329232369	0.155952175	5.481430139	5.111765725	3.846820308	2.541442846	0.369664414	0.190608213	0.046208052	0.698896783	45.66510714	1.195633339	1.06278519	2.703171028	0.190608213	0.502512563	0.577600647	1.097441229	1.426673598	2.194882458	0.358112401	0.600704673	0.040432045	1.732801941	3.02662739	0.150176168	0.340784382
2OLLY22QA	O	0.230176085	1.760847048	0.385544942	4.275520773	0.086316032	3.510185292	1.381056508	0.540913799	0.368281736	0.702037058	1.05880999	1.035792381	2.042812752	1.46737254	0.097824836	0.466106572	0.21866728	0.120842444	7.791460467	5.248014731	3.769133387	3.481413281	0.48912418	0.149614455	0.046035217	0.78835309	38.60628381	1.415582921	1.490390148	2.180918403	0.247439291	0.546668201	0.546668201	1.570951778	1.542179768	2.376568075	0.460352169	0.667510646	0.074807228	2.313269651	4.045344689	0.18989527	0.212912878
OLLY24QH	C	0.21353313	2.760009365	0.312807305	1.342074456	0.185436666	3.021306486	2.337625849	3.409037696	0.390540857	0.639662842	2.420978694	0.378365722	1.035822992	1.516272536	0.230391009	0.143291969	0.550690705	0.028096465	4.798876141	4.14235542	4.643409038	4.043081246	0.152657457	0.082416296	0.059939124	1.233434793	42.55490517	1.756029033	1.941465699	0.984312807	0.136736127	0.917817841	0.560056193	1.850620464	0.6733786	0.969328026	0.252868181	0.478576446	0.072114259	2.780613439	3.241395458	0.495434325	0.262233669
OLLY01QH	C	0.205084899	2.483135788	0.287520986	1.688934463	0.213127444	3.656342049	1.988519267	1.660785556	0.507685657	0.685626967	3.065214987	0.642398287	0.714781193	1.326014617	0.186989173	0.10254245	0.58710579	0.046244634	5.123101205	4.288687155	6.062068342	3.362789155	0.336781575	0.113600949	0.084446723	1.266700847	40.39770385	2.064923445	1.88999809	1.022408541	0.188999809	0.994259633	0.555940928	1.842748138	1.021403223	0.60821747	0.518744157	0.664515286	0.03217018	2.952619356	4.004182123	0.339797529	0.21513808
OLLY02QH	C	0.220916012	3.189080437	0.22328297	1.253698371	0.175154838	2.930293108	1.454889739	4.10193696	0.276934001	0.496272042	1.788630715	0.354254606	1.023314529	1.250542428	0.138072508	0.105724092	0.366878378	0.022091601	4.76784094	3.510986627	5.082646258	3.249832341	0.280089944	0.065485818	0.055229003	1.174010809	49.49938854	1.605586019	0.84263679	0.808710403	0.162531066	0.590950333	0.584638447	1.574026589	0.762949229	0.459189712	0.392125922	0.458400726	0	1.637934435	2.587084303	0.229594856	0.246163557
OLLY04QH	C	0.443297696	3.289049312	0.211355558	2.035326572	0.202434706	2.838203203	1.098637168	3.706270672	0.336247478	0.284781027	1.07599193	0.686905562	0.723275188	1.340872597	0.213414216	0.174299713	0.332816381	0.108422656	3.553243759	2.974760853	4.619628618	3.480504508	0.445356354	0.27174286	0.037055845	1.168631541	50.68690556	1.706627506	1.362145396	1.051288034	0.185965442	0.725333846	0.444670134	0.909926849	0.982666099	0.776800296	0.225766164	0.38702771	0.197631171	1.968077076	2.146494105	0.319091995	0.271056641
OLLY05QH	C	0.127015809	1.667838539	0.236642549	1.37751669	0.194303946	3.74772241	1.707909002	3.347017775	0.340976963	0.511843468	1.614159239	0.539061141	0.967739497	1.312496692	0.141380692	0.083921159	0.212449061	0.041582556	4.534010751	4.335170526	5.432193971	3.063500344	0.507307189	0.187499527	0.065019997	1.036539726	47.17503232	1.771416907	1.303424135	0.915572289	0.240422781	0.598032767	0.604081139	1.649693423	1.043344145	0.839967641	0.384071613	0.59954486	0	1.931698761	2.977311045	0.267640455	0.365926497
OLLY07QH	C	0.159015308	1.696736318	0.195116081	2.137681471	0.203711503	3.547330692	1.196482753	2.062041757	0.437506984	0.635201692	2.050008166	0.783902494	0.925726958	1.186168247	0.160734393	0.342957341	0.417737513	0.04297711	4.927755477	3.824103283	5.473564779	2.965420617	0.63863986	0.187380201	0.051572532	1.144050679	45.09760102	1.696736318	1.279858347	0.981597201	0.177925237	0.82516052	0.673021549	1.750887477	1.301346903	0.979878117	0.351552763	0.561281062	0.080796968	2.319044877	3.735570435	0.293963435	0.500253565
OLLY08QH	C	0.230614444	2.505859566	0.191425062	0.984256419	0.164293951	2.939203702	1.229943703	2.489279443	0.28638395	0.335370679	1.850191048	0.764946604	0.88552932	1.418354197	0.142438333	0.102495309	0.283369383	0.018841049	4.400515491	3.962649504	6.103746354	4.161610985	0.245687284	0.139423765	0.047479444	0.937530617	49.25201034	1.456036295	0.934516049	0.783787654	0.138670123	0.59160895	0.503432839	1.550241542	1.208841728	0.976719999	0.339138889	0.542622222	0.042203951	1.532907777	2.704067406	0.320297839	0.30145679
OLLY09QH	C	0.1377356	1.885461974	0.169368657	1.592856201	0.189798339	2.78502702	0.985237907	4.584816133	0.25570054	0.321602742	1.2844339	0.82575458	0.733491499	1.390536444	0.12126005	0.102807434	0.404639515	0.086990905	4.279688942	3.244365362	4.963753789	3.74192698	0.345986556	0.274153157	0.083695795	0.7993937	51.12429155	1.200738105	0.806642942	0.847502307	0.12785027	0.608936338	0.387504943	1.474232239	1.245551601	0.924607882	0.415842889	0.417160933	0.080400685	1.349677079	2.877290101	0.20627389	0.315012521
OLLY10QH	C	0.229945042	1.29976027	0.184282196	1.161140919	0.18672842	3.232277108	1.044537582	1.697679349	0.271530847	0.414227238	1.575368157	0.686573493	0.905102823	1.368254538	0.172866485	0.101925994	0.495768033	0.020385199	4.187119816	3.882157243	5.239811478	3.507069587	0.424012133	0.128834456	0.070940492	0.906733639	52.59870513	1.365808314	0.693912164	0.878194361	0.175312709	0.688204309	0.585462907	1.585153052	1.202726724	1.117924298	0.510445376	0.557739037	0	1.305468126	2.835173437	0.296808493	0.207929027
OLLY11QH	C	0.134910685	1.986114381	0.171820212	1.414653082	0.176274811	2.932398292	0.8361917	2.774578245	0.268548628	0.358276961	1.233287302	0.736281429	0.784009266	1.461108177	0.117092293	0.085910106	0.185820378	0.048364208	4.527144412	3.563042109	5.189606786	3.729134981	0.363367931	0.232911844	0.063000745	0.848919124	51.29469712	1.338288543	0.743281512	0.773827327	0.134910685	0.469641914	0.420004964	1.538745458	1.223741735	1.572473129	0.400913829	0.355095106	0.106910354	1.426107763	3.394403752	0.256457576	0.327731146
OLLY12QH	C	0.205098577	2.339857009	0.198598975	1.302087095	0.139380371	3.610890446	0.938831516	1.686285838	0.316314003	0.371199538	1.512963097	0.97494042	0.847837077	1.614068029	0.130714234	0.129269878	0.228930454	0.01516574	5.22279194	3.190582798	5.135408392	4.775041525	0.187766303	0.148768686	0.054885535	0.985050914	47.7619701	1.619845454	0.884668159	0.730122048	0.175489276	0.557521485	0.467971402	1.60251318	1.513685275	1.689896729	0.496136347	0.442695169	0.149490864	1.671120098	3.396403553	0.369033004	0.208709468
OLLY13QH	C	0.17853549	2.676733904	0.17204329	1.826904974	0.16360343	3.343482805	1.258188287	1.961293506	0.244755926	0.290201323	1.440619096	0.843985951	0.819315592	1.432828457	0.151268251	0.109718174	0.233069966	0.018827379	4.259532172	3.147418377	5.84882264	3.230518532	0.436275815	0.150619031	0.042848518	0.871902409	50.18665074	1.158857633	0.714141958	0.6927177	0.142179172	0.551187748	0.474579792	1.562672449	1.564620109	1.358817381	0.318767001	0.431731275	0.081801715	1.415948738	3.43697048	0.3414897	0.413553116
OLLY15QH	C	0.154974029	2.679847715	0.171957485	2.110194319	0.177618637	3.368385298	1.122323337	1.710375476	0.352406697	0.461383869	1.132937996	1.161951399	0.648909521	2.241108454	0.125252983	0.122422407	0.150020522	0.048827434	5.639214798	3.938746338	6.642653948	4.739091668	0.378589524	0.207339683	0.045289214	0.808837058	42.24846795	1.47048417	0.970887527	0.750810252	0.169834553	0.493935491	0.485443764	1.990602488	1.387689825	2.931768968	0.540639993	0.33330031	0.096947224	1.475437678	3.711592624	0.356652561	0.244844814
OLLY16QH	C	0.197117598	1.838977349	0.149903802	1.48487388	0.187674839	2.762007058	0.615549864	2.817483269	0.244331394	0.377710367	1.340871803	1.126049032	0.683419695	1.730385619	0.126887076	0.125116559	0.250233118	0.087345522	4.837643559	3.2323745	5.463816527	4.135928518	0.353513297	0.323414502	0.064918969	0.811487117	50.02478724	1.238771969	0.874045396	0.786699874	0.162887596	0.563024516	0.425514335	1.51379233	1.238771969	2.373673587	0.424924163	0.325775192	0.144002077	1.264149384	2.678202571	0.249052773	0.342890193
OLLY17QH	C	0.17527148	1.192608116	0.215279101	1.800342922	0.461040198	3.107258525	1.112592875	0	0.462945323	0.337207087	0.775385788	1.190702991	0.411506954	2.015622023	0.089540865	0.139074109	0.363878834	0.116212612	4.951419318	3.892169937	8.971232616	3.528291103	0.478186321	0.293389217	0.04000762	0.908744523	43.97599543	1.514574205	1.529815203	2.18136788	0.245761097	0.790626786	0.371499333	1.598399695	1.265002858	1.773671175	0.35816346	0.447704325	0.150504858	1.64412269	4.484663745	0.415317203	0.2228996
OLLY18QH	C	0.123318724	1.722835122	0.209158229	3.581683542	0.157170923	3.621580777	0.998639867	3.303611909	0.368142663	0.549493728	0.860208554	0.990176817	0.969623697	1.531811999	0.120296207	0.307087804	0.140849327	0.084630497	5.341997884	3.903279432	5.807465619	3.374338824	0.302251776	0.2212483	0.064077376	0.944234547	43.58470606	1.309354692	0.975668732	0.611153091	0.180746562	0.487229862	0.518664047	1.724044129	1.677497355	1.880610549	0.357261599	0.641982772	0.122714221	1.893305123	3.980655886	0.270817591	0.184373583
OLLY19QH	C	0.140552528	1.328221386	0.163977949	2.977371043	0.213171334	3.774616214	1.176736995	0.78240907	0.45211063	0.471631815	1.061952431	1.105679884	0.559086721	1.83264879	0.103852701	0.448987241	0.203801165	0.111661175	5.152030984	4.035419237	6.890978089	3.331094904	0.394327925	0.28266675	0.042946606	0.991676167	44.9135602	1.410991208	1.191573095	0.920619056	0.278762513	0.602814174	0.558305874	1.593709494	1.610107288	2.44561398	0.401355551	0.582512142	0.164758796	1.620258304	3.117923571	0.34825793	0.209267097
OLLY20QH	C	0.121008085	1.741434791	0.189962413	3.440956167	0.159541386	3.869554636	1.35812985	2.040236878	0.392093237	0.460371542	1.160055163	1.20467267	0.89099808	1.469673616	0.124388199	0.610448609	0.271085152	0.036505232	5.955761066	3.751250642	6.679105487	2.727076066	0.200778778	0.166977637	0.050025689	1.022146508	42.02360672	1.503474757	1.31486439	0.683459074	0.25621265	0.746329196	0.541494281	1.402747357	1.86582299	2.36878397	0.447527109	0.635461453	0.101403423	2.084178362	3.632946648	0.206862984	0.090587058
OLLY21QH	C	0.153063411	1.340223228	0.140818338	2.179010721	0.158573694	3.361272508	1.121648677	0.767153816	0.335514997	0.213676522	1.382468729	1.327978155	0.65021337	2.749631117	0.162247216	0.281024423	0.162859469	0.040408741	5.947431902	4.749863774	6.876220681	4.259448604	0.418781493	0.252860755	0.071633676	0.752459729	41.5965126	1.250221942	1.079403175	0.653274639	0.210003	0.546742504	0.501435735	1.985538569	1.967783213	3.066166251	0.352658099	0.473272067	0.122450729	1.52206256	3.914749803	0.652050131	0.249187233
2OLLY01QH	C	0.185322461	2.696441809	0.259451446	1.556708673	0.176056338	3.409933284	1.167531505	3.965900667	0.370644922	0.750555967	2.418458117	0.500370645	0.908080059	1.33432172	0.111193477	0.194588584	0.379911045	0.148257969	5.958117124	2.835433655	5.346553002	2.724240178	0.296515938	0.250185322	0.064862861	1.010007413	42.33691623	1.54744255	1.019273536	4.09562639	0.194588584	0.593031875	0.45404003	1.417716827	1.056338028	0.528169014	0.444773907	0.444773907	0.1204596	1.88102298	4.345811712	0.361378799	0.138991846
2OLLY03QH	C	0.191957002	2.533832422	0.259141952	2.101929168	0.134369901	2.994529225	1.410883962	0.911795758	0.316729053	0.451098954	1.871580766	0.671849506	0.969382858	1.430079662	0.134369901	0.115174201	0.422305404	0.076782801	4.626163739	2.687398023	5.480372397	3.54160668	0.326326903	0.163163451	0.067184951	1.391688262	44.86035128	2.236299069	1.238122661	3.599193781	0.153565601	0.758230156	0.499088204	1.535656013	1.295709761	0.806219407	0.287935502	0.499088204	0.086380651	3.224877627	3.464823879	0.086380651	0.086380651
2OLLY05QH	C	0.185701021	2.135561746	0.224388734	0.990405447	0.116063138	3.597957289	1.570721139	2.592076756	0.340451872	0.526152894	1.740947075	0.657691117	0.99814299	1.292169607	0.139275766	0.100588053	0.216651192	0.03095017	4.998452491	4.11637264	5.532342928	3.45094398	0.386877128	0.116063138	0.054162798	1.268956979	45.29557413	1.810584958	0.974930362	2.847415661	0.224388734	0.479727639	0.588053234	1.36180749	1.083255958	0.928505107	0.39461467	0.63447849	0.085112968	2.12008666	3.45094398	0.092850511	0.247601362
2OLLY07QH	C	0.125374382	1.783102319	0.167165842	0.93334262	0.125374382	2.834854078	1.107473706	3.078637598	0.299505468	0.46667131	1.309465766	0.612941422	1.253743818	1.211952358	0.132339625	0.111443895	0.146270112	0.083582921	4.506512503	3.89357108	4.680643588	4.889600892	0.341296928	0.22288779	0.062687191	0.71045483	50.19154419	1.086577976	0.675628613	3.022915651	0.181096329	0.376123146	0.473636554	1.184091384	0.93334262	0.801002995	0.327366441	0.383088389	0.104478652	1.323396253	3.16222052	0.306470711	0.376123146
2OLLY08QH	C	0.121677274	1.900037439	0.187195807	1.403968551	0.168476226	3.051291651	1.10445526	1.216772744	0.290153501	0.402470985	0.795582179	0.842381131	0.692624485	1.226132535	0.121677274	0.121677274	0.131037065	0.121677274	4.249344815	3.556720329	6.271059528	3.098090603	0.308873081	0.224634968	0.112317484	0.879820292	49.88768252	1.36652939	0.795582179	4.024709846	0.159116436	0.467989517	0.411830775	1.329090228	1.048296518	0.926619244	0.346312243	0.524148259	0.084238113	1.36652939	4.090228379	0.336952452	0.233994759
2OLLY09QH	C	0.157276344	2.007586271	0.203534092	1.702285133	0.129521695	3.228790822	1.378480896	1.813303728	0.268294939	0.444074382	1.184198353	0.832639467	0.989915811	1.415487094	0.111018596	0.120270145	0.25904339	0.064760847	4.847812009	3.617355907	6.254047553	3.580349709	0.397816634	0.148024794	0.074012397	1.045425109	46.8035896	1.50800259	0.712369322	3.376815617	0.129521695	0.51808678	0.527338329	1.683782033	1.063928208	1.147192155	0.471829031	0.481080581	0.055509298	1.387732445	3.080766028	0.268294939	0.50883523
2OLLY13QH	C	0.173335259	1.581684241	0.180557562	2.433915932	0.137223747	2.831142568	1.155568395	1.025566951	0.252780586	0.245558284	1.552795031	1.003900043	0.483894265	1.733352593	0.144446049	0.144446049	0.317781309	0.245558284	4.456160624	3.56781742	5.734508161	4.131157013	0.245558284	0.368337426	0.065000722	0.67167413	48.36053734	1.206124512	1.148346093	3.329481439	0.187779864	0.599451105	0.455005056	1.155568395	1.184457605	1.567239636	0.216669074	0.332225914	0.158890654	1.372237469	3.242813809	0.397226636	0.202224469
2OLLY15QH	C	0.115122972	1.632653061	0.146520147	1.737310309	0.177917321	2.585034014	1.046572475	0.261643119	0.261643119	0.251177394	1.350078493	0.983778127	0.450026164	1.517530089	0.125588697	0.062794349	0.293040293	0.125588697	4.489795918	2.846677132	7.13762428	2.794348509	0.272108844	0.324437467	0.041862899	0.732600733	50.08895866	1.193092622	0.868655154	4.604918891	0.188383046	0.470957614	0.429094715	1.182626897	1.329147043	1.998953428	0.387231816	0.355834642	0.136054422	1.203558346	3.390894819	0.261643119	0.146520147
2OLLY17QH	C	0.098577665	1.865934375	0.211237854	3.534713421	0.098577665	3.788198845	1.929305732	2.232079989	0.464723278	0.802703845	0.54921842	0.915364033	0.767497536	1.29559217	0.105618927	0.521053373	0.11970145	0.056330094	5.492184199	3.68962118	5.88649486	2.767215885	0.316856781	0.161949021	0.035206309	1.105478102	42.85311928	1.534995071	1.29559217	2.570060555	0.232361639	0.619631038	0.464723278	1.457541191	1.591325165	1.781439234	0.345021828	0.690043656	0.105618927	2.161667371	3.091113928	0.309815519	0.084495142
2OLLY19QH	C	0.10413774	1.207997778	0.152735351	3.332407665	0.118022771	3.51291308	1.207997778	1.22188281	0.277700639	0.388780894	1.471813385	0.874757012	0.562343793	1.096917523	0.159677867	0.367953346	0.451263538	0.166620383	4.616773119	3.297695085	5.401277423	2.679811164	0.36101083	0.277700639	0.048597612	1.062204943	47.19522355	1.388503194	1.055262427	2.888086643	0.222160511	0.763676756	0.492918634	1.18717023	1.450985837	2.506248264	0.340183282	0.527631214	0.138850319	1.784226604	2.950569286	0.305470703	0.381838378
2OLLY21QH	C	0.096240602	1.184962406	0.162406015	3.957894737	0.120300752	3.476691729	1.42556391	2.22556391	0.282706767	0.30075188	0.547368421	0.787969925	0.535338346	1.618045113	0.054135338	0.457142857	0.132330827	0.234586466	4.787969925	3.187969925	4.697744361	2.760902256	0.282706767	0.312781955	0.048120301	0.908270677	47.60902256	1.317293233	1.082706767	2.628571429	0.180451128	0.541353383	0.366917293	1.203007519	1.894736842	2.622556391	0.306766917	0.565413534	0.138345865	1.828571429	2.827067669	0.216541353	0.084210526
