# Supplementary material for: Toward Power Analysis for Partial Least Squares‐Based Methods
Source: Biom J. 2025 Mar 13;67(2):e70050. doi: 10.1002/bimj.70050 (PMC11905696; doi:10.1002/bimj.70050)
Supplement: Supplementary file 1 — Supporting Information [file BIMJ-67-e70050-s001.zip › Code_and_data/case_study/data/wheezing_selected.txt]

ID	class	R9	R17	R27	R28	R33	R53	R62	R84	R87	R95	R131	R163	R169	R176	R181	R184	R200	R216	R257	R286	R289	R326	R328	R329	R330	R409	R412	R431	R446	R510	R512	R527	R532	R550	R555	R566	R579	R588	R589	R610	R626	R653	R675	R693	R700	R701	R721	R728
obs1	Y	3.350421627	2.540607032	2.285283502	2.056806356	2.70140222	2.12105929	2.436778051	2.170625997	3.09640798	2.783554094	1.567233235	2.067158678	1.59436334	2.677695756	3.228476661	1.367066009	3.031324028	1.802944491	2.763849731	2.709989436	2.904750175	3.356367676	2.388366276	3.147629821	2.488734293	2.513002845	2.044087037	1.066933605	3.388965381	1.703104097	2.728564557	2.856518921	1.815357459	2.093294092	2.317942572	1.596376834	1.770753181	3.123697968	1.691669926	3.268211018	2.714805904	2.559269278	1.746457674	3.825557594	2.76772105	2.711453692	2.87181259	2.419524993
obs2	Y	0.731652805	2.15609248	2.466781336	2.359837834	2.02348161	2.724525101	2.189223697	2.303836398	2.915907975	2.253442009	2.489684782	1.485602061	2.814557178	2.510214135	2.729539345	2.38127459	2.326890494	0.959443514	2.40349762	3.583842189	2.598319599	0.974027478	2.694182722	2.982222734	2.776581211	1.625086176	2.816122053	2.557559549	2.52853551	0.829880586	2.584867939	1.75546153	1.768724401	2.232764122	2.389223734	2.296299218	1.553190613	2.896014304	1.451794334	2.989831576	2.969100401	2.036325865	0.902956697	3.311589032	1.191886028	1.881950773	1.881844043	2.140439623
obs3	Y	-0.223246968	2.6591284	3.5390868	3.044827955	2.046900752	2.519132246	2.467397064	1.130950779	2.093604817	2.523002212	2.322377198	2.071881586	2.601814106	2.720020447	3.640173048	2.081166608	2.401820485	1.077769854	1.941715819	0.058746783	2.675963217	3.105592826	1.08793955	1.906795764	3.061310812	1.720513795	2.596223295	1.609443115	2.608183224	2.520839611	2.676501166	2.860798282	1.613496046	2.485929962	2.58070331	1.606406002	1.045578545	3.605605531	2.419555814	2.360457385	2.575274454	3.62052053	1.7343207	3.45141578	3.737156707	2.316549289	1.34573733	3.06945187
obs4	Y	1.312017183	2.076916659	2.256852871	2.698008774	2.988350677	2.520233321	1.907817337	2.978731111	3.011937768	2.523947921	1.514484441	1.814364591	2.949151697	2.544127932	1.702336314	2.249264822	2.768007016	1.247157073	2.502563168	1.942854639	2.669206262	3.557983758	2.672146182	3.09445699	3.234894554	1.258353087	2.305955163	2.204373338	2.993763085	2.066066763	2.566863877	2.399736698	1.380691716	1.774040562	2.58651878	2.368960093	1.122706163	2.953330177	2.117624886	3.168062756	2.698127728	1.360843241	2.253139555	3.400817563	1.102918272	2.068701265	1.829079168	3.054184089
obs5	Y	0.020807548	1.525916991	2.34374398	1.982905773	1.280958213	1.883588978	0.593118149	4.1554363	3.070180565	1.688747281	1.086113114	1.753342401	0.926640057	2.640644116	2.543254155	0.885945888	1.47654784	2.110788941	2.059563288	0.302801299	3.316708904	1.0019703	2.76122219	3.113218368	1.885353014	2.092901101	1.570604949	0.585813484	3.317100388	0.693141211	2.427640502	1.638968195	2.522480897	2.529657613	2.972078367	2.43452129	2.471916921	1.867132015	2.008460093	3.199865849	1.390939116	1.350563008	2.371213147	2.735999896	1.269845169	2.4344994	1.589791846	2.177852539
obs6	Y	2.744858817	1.588931036	2.68101786	2.907824624	1.343972258	0.79204339	0.656132194	1.795336529	1.882017014	1.751761327	1.869373308	1.649052602	0.989654103	2.021847633	3.211240214	0.948959934	1.539561885	2.891671965	1.971684596	0.365815344	2.69191772	1.064984345	1.395008111	2.31043575	3.084177471	1.526685819	2.038572723	1.395586823	3.268640685	1.713296649	3.100868787	2.317724844	1.082677046	2.24031059	1.899836497	1.303423452	1.352647106	2.850854525	2.237252928	2.456499693	2.640852351	1.787836951	1.328351598	2.41874985	1.636186952	1.770644892	1.652805891	1.536603963
obs7	Y	1.421942398	1.971054308	2.479532215	2.090065412	2.066677658	1.833941637	2.240252221	2.43971774	3.131416884	2.504620052	2.462871111	1.875155112	3.432060914	2.703247588	1.282747793	3.038067035	2.461758579	0.987743321	2.622879795	2.839953687	2.650383344	1.095890622	2.853678314	3.224798102	2.487736479	1.479549458	2.57785708	1.509341314	2.847295427	0.903418092	1.874763581	2.593605684	1.720937126	2.442892563	2.70392759	1.895741565	1.308291843	2.362487053	2.154557618	3.127737365	1.78624388	2.011781953	1.824018151	3.546293923	1.533397853	1.877321584	2.286313464	2.689744679
obs8	Y	-0.234522039	1.321031075	2.237047087	3.00672194	2.195109303	0.473699758	0.337788562	2.016435722	2.557408568	2.073595532	2.237840567	1.330708971	1.578092828	2.325291841	1.944040788	1.193964104	2.288440603	2.602194028	2.317991397	2.107228282	2.856052329	1.07665557	2.466389625	2.416938066	2.970576683	1.18420619	3.450394895	1.903375063	3.323734787	2.080764969	2.723035193	2.110684357	2.020367821	2.114811298	1.829600373	1.808088255	1.034303474	1.603700978	2.386435133	2.627817331	2.108806998	3.096238043	1.477019675	3.401275405	2.601605954	1.452301261	2.202396869	2.044619549
obs9	Y	1.31259153	1.609284003	2.399309147	2.410541142	2.256992371	1.762860966	2.119799528	3.005904259	2.71979176	1.145006556	1.947565904	1.042297832	1.761659607	2.407556724	2.760867917	0.342205163	0.932807114	1.720579893	1.259929421	3.065798645	2.692464487	1.131607697	2.609990067	2.793958695	2.516118544	1.266357453	2.633546717	2.771160702	2.39192863	2.13424997	1.932297147	2.501530499	1.823623785	3.336306256	2.883227039	2.328433941	1.696589346	2.667315432	2.748541176	2.66278197	2.785111172	0.806822283	0.721596828	2.084463293	1.005101687	2.096564957	1.04605112	0.929849192
obs10	Y	2.253989443	1.309506857	2.317291932	2.406947076	2.142178074	1.920409889	2.691536083	2.633672812	3.086374203	2.614336782	2.469906874	3.381107896	2.807455663	2.264132892	2.708432572	1.95225509	2.428886315	1.940686989	2.709385804	2.385048623	2.402591457	2.540157039	2.801071659	3.12991597	2.55981788	2.001883614	1.914655818	1.444851348	2.541919135	2.36607012	2.60652765	2.595616238	1.884699816	2.070188048	1.620412318	2.385491618	1.78919462	1.545486516	1.847417408	3.182791185	2.107847083	1.961815212	2.148222768	3.657032758	1.053435035	2.35842019	1.373381712	2.644166253
obs11	Y	3.17739695	2.37144433	1.121699905	1.420834619	2.120490147	1.342297975	2.667961339	1.403266081	2.634599912	2.797828843	1.857308713	2.200092741	3.085250593	2.947923387	3.411145568	2.451893727	2.827626281	2.763514866	2.789226098	3.517210475	2.535590218	1.030231087	1.360254852	2.190176952	2.379530025	1.929138624	1.623996624	0.955180184	3.271372177	1.067167094	1.873354479	2.430641554	1.685158344	1.88634229	1.865083238	1.1435175	1.585753072	2.483727982	1.902137199	2.811183757	1.419199903	1.378823795	2.292181653	3.673894074	1.298105956	2.432033847	2.815000519	3.460375177
obs12	Y	1.52121704	1.62769366	3.126297182	3.253952852	2.56290783	2.061646403	2.614849742	2.255399882	1.998238723	2.962038751	0.996034163	2.00029041	1.478865597	2.745505197	1.486715723	0.956988623	2.860183524	2.76296594	2.910102014	2.280812912	2.591482195	2.097150242	3.131353818	1.631660032	3.059497258	1.48401839	2.28627511	1.887926715	2.605334936	2.188298994	2.45507064	2.363848104	1.021532913	1.812951101	1.7467435	1.025177762	1.199554109	3.178339133	2.514656939	1.975025894	2.931569659	3.898206804	1.175258602	3.842908361	2.988468023	2.205388079	2.773607276	2.485170295
obs13	Y	2.006607856	1.62851063	1.509740581	2.007336967	2.66201188	2.391668872	2.65628869	2.919966738	3.031301471	2.407229634	2.286808335	1.961613371	1.002987629	2.555359539	3.02014619	0.96229346	2.369773858	1.85534663	2.408046643	1.002299838	2.999841079	2.973980561	1.408341637	3.078649444	2.265662007	1.768259205	3.020832188	2.204648096	2.820098919	2.902997997	2.537462981	2.36750538	2.185468112	2.485638715	2.417230999	1.826089049	1.647039945	1.643138477	1.572217813	3.194784198	3.118955906	3.505472637	2.233515174	3.269442944	3.471707313	2.672776163	1.792029842	2.067665009
obs14	Y	2.490998477	2.067736473	1.003408928	1.105057057	1.190928023	2.537918459	2.786292952	3.396119806	3.259765439	3.25675833	1.513244381	1.761414131	2.791945978	2.600813565	3.525443994	2.034417638	3.0727233	2.07294246	3.198057844	2.633517896	2.349557668	1.468105957	3.036125633	3.333218615	1.952381636	1.821112998	2.029415673	1.74698199	2.192146877	1.51356759	1.647847288	2.789617243	1.77008617	2.321869544	1.746792262	2.483219573	1.547885089	2.045540891	1.120519615	3.34270854	2.611280176	3.08610424	2.58492415	4.169229856	3.151532045	2.189162675	2.604010819	3.882739577
obs15	Y	-0.201352265	2.236191735	2.438852771	0.972927434	1.659484015	1.115998033	2.732681831	1.152845482	2.835671092	3.027316999	0.863953301	2.090648226	2.768711632	2.91192021	2.966420073	2.232025457	2.276544847	1.342624859	2.943704863	1.710419251	3.136037096	1.058187856	1.857181173	2.906804044	2.232165674	2.454819928	1.325085077	1.660164499	2.227258761	1.820008012	2.48845332	1.95990852	2.294945946	2.377393505	2.324713748	2.727686912	1.901255833	1.959351881	1.935616017	3.003446981	2.697955218	2.641167279	2.57473435	3.907469157	2.655191028	2.816670149	1.367632033	1.251430105
obs16	Y	1.295877887	1.606509684	3.460217485	3.145090644	2.301326694	1.11988321	2.183519705	2.823689698	1.575679957	2.258338486	2.22546845	1.686881272	0.566004712	2.55242096	1.017190348	0.525310543	1.115912494	1.368289234	2.208359566	0.677549159	2.486889648	1.653276117	0.97135872	1.583866739	2.418895262	1.90739828	1.186609544	1.8851478	1.913703014	1.044371962	2.365626797	2.516314824	1.156453607	2.135954334	2.247235302	1.321119004	0.928997715	3.068027365	2.355687954	1.979506383	2.49621394	2.98732451	1.479719208	3.169948081	2.640325839	2.050424379	1.569469629	2.024054057
obs17	N	2.665945742	2.730420748	0.972840767	1.218161246	2.547100376	1.986643443	2.822097443	2.633980517	3.228961661	3.040506251	0.965514763	2.275223494	2.95312754	2.898667128	3.405159718	2.332811439	2.989630852	2.607276986	3.005727027	3.129855867	2.924597677	2.995861262	2.98396516	3.270116904	2.219144098	2.219747348	2.756287319	0.823063621	2.904347751	2.269339649	2.617333865	2.443227666	2.011838489	2.372356332	2.436235313	1.914796254	2.211552785	2.62739644	1.571360822	3.38112774	1.327934532	3.156227831	2.614511842	3.971698377	3.117180042	2.755113105	2.675274549	3.422693798
obs18	N	2.606014584	2.263803892	2.3690078	3.246197549	2.081658167	2.099746302	2.502361399	3.539825652	3.329299328	2.955251992	2.869185468	2.297247948	2.697510546	2.696306121	2.7388166	1.865764495	2.680806258	2.293555895	3.012503611	0.387187095	4.107246991	2.819794624	3.115956555	3.383227042	3.337490071	3.797044634	2.044101138	0.67019928	2.051611769	2.277907782	2.637766593	2.356250482	3.310445479	2.084625159	2.827658729	1.923973845	3.483483343	1.73805715	1.37072696	3.512197519	1.475324913	2.386547464	2.292843673	3.977104343	2.177920062	4.138859358	2.373206146	2.973169566
obs19	N	2.59672649	2.237499487	2.30339276	2.546471296	2.069477807	2.055615238	2.73921633	3.267194176	3.06029544	2.277462932	2.326220463	2.589991459	2.851753576	2.932760166	2.702706738	2.291447617	2.363769441	1.471211225	2.288552859	2.348589628	2.34632395	0.850205574	2.695680944	3.134422658	2.802284099	1.95863723	1.395480163	1.953795625	2.225912184	1.362337309	2.699778899	1.809905746	0.867898274	2.969196587	2.65086023	2.62710105	1.264362975	1.988935442	1.807509261	3.179505765	1.239174389	1.565920732	2.182441294	3.353668632	1.760938869	2.347594773	2.022507749	2.569118423
obs20	N	3.238350053	2.884606552	1.658341341	1.373135111	2.483728365	2.753716307	2.895490755	2.747573186	2.838946691	2.687714625	2.664376984	2.776765586	2.054623717	3.084627471	3.641182883	1.4956913	2.808508924	2.308786506	2.85070382	2.507591834	4.634844117	3.368890205	1.51004193	2.862920721	3.107020174	4.192553937	2.295795581	0.763861348	2.777538949	0.871189075	2.841829946	2.118274973	3.865170228	2.310830157	2.014870316	1.293304578	4.008314825	2.738249745	1.388597669	2.996005506	1.56898698	3.034126186	2.688805299	3.745235215	2.968175036	4.547304783	2.533936882	2.836260284
obs21	N	1.214197119	2.372101746	2.297475059	2.668402658	2.509475944	2.303581434	2.007361163	1.917199785	2.99799697	2.487996569	1.0845217	2.525171487	2.793578673	2.8621712	1.235580638	2.234203227	2.276298181	1.070232786	2.538865495	2.57707845	3.09199235	2.150403131	3.012601221	3.045708971	3.185724733	2.15239984	2.618646958	2.417465336	1.525934089	1.837180568	2.748850389	2.164398346	2.14454712	2.634634663	1.99876447	1.835835004	2.380860378	2.219337201	1.953191643	3.098588753	3.067407884	2.497096157	1.642344356	3.389807454	2.463086561	2.589590774	1.338200262	1.915796145
obs22	N	1.798834799	2.737190606	2.136376586	2.792095604	2.797815193	2.210894314	1.492363469	3.634912494	3.126837441	2.504995332	2.237030964	2.882059683	0.797195516	3.169707982	3.399697457	0.522117418	2.480351322	2.460370289	2.462395276	1.450949348	2.699157379	1.245355504	2.844180283	3.20673628	3.171600917	1.265478453	3.119131751	1.880812781	2.962321527	1.932991994	2.934418092	2.225594646	1.735016792	2.352009217	2.566121164	1.758378785	0.92580459	2.615349012	2.069046226	3.156548103	2.323704697	2.98032913	2.44021718	3.39636529	2.89933809	1.49926253	3.004098723	3.029578036
obs23	N	3.055481258	2.832491641	2.379307665	1.408781568	2.106207553	2.820851422	2.889655683	2.840437038	3.374410635	2.401765294	2.615614043	2.080552555	1.747732276	2.976700885	3.551221992	1.585465327	2.563713797	2.422387895	2.335357257	1.085614902	2.874349104	1.215664622	1.545688387	3.447476202	3.644907856	2.414985597	1.760939212	0.862078181	2.256221445	2.106194754	2.654428257	1.852662517	1.396517224	2.101871093	3.081564194	2.323708785	1.829967947	2.619901757	1.49659654	3.577643762	1.604633438	3.15553799	2.775737317	3.442620444	3.010683095	2.613951261	1.81610724	2.869822749
obs24	N	0.982482743	1.070333171	2.426037949	2.793878268	2.102336557	0.84010626	2.412302682	0.919421474	3.12671127	2.711908782	1.901993515	1.510664324	2.400529713	2.69631319	2.679101473	1.930381992	2.50037997	0.965033158	2.609458558	-0.152782522	2.844572835	1.323135046	2.734508738	3.207923102	3.090378227	1.591678492	2.627643197	1.356356734	2.894036346	2.347958067	2.562456168	1.864723837	2.104994721	3.236565248	2.936858781	2.83190535	1.510138233	2.458947284	2.174985616	3.12266661	1.947232024	3.313669311	1.190903513	3.59245909	3.047953767	1.894057238	2.309731959	2.637073736
obs25	N	1.412204544	2.374360301	0.926512221	1.028160349	2.345179578	1.609793193	2.611808955	3.123396493	2.036946251	2.538222864	2.605025556	1.461142722	3.024484464	2.69631319	3.414173192	2.590823785	2.234151337	1.854386617	2.340814793	0.135874401	4.198148064	1.841865644	1.165067168	1.812750076	2.530924966	3.862565842	2.95560316	2.02021069	1.610598776	2.913184517	2.766216081	1.842627543	3.44446233	3.103426758	2.717816713	1.981720023	3.544236687	1.889020488	1.428928654	2.480684795	2.775702758	2.92985399	1.552806876	3.454423461	2.817258787	4.183479821	1.817342987	2.60685897
obs26	N	1.474106849	1.316089412	0.883611539	0.985259668	1.887459557	1.743008775	2.503385854	3.161315604	2.977298733	2.611622195	2.148366217	2.286063161	2.648895261	2.910612969	2.488052506	2.007681286	2.597527915	2.477854435	2.713039161	1.686351336	2.544815558	2.525889992	2.745605987	3.073387688	2.734159942	1.215452405	2.387808521	2.117653079	3.028902483	2.39150235	2.10248884	1.903615609	1.475857974	3.341760537	3.707446246	2.85688206	1.281500451	2.587835836	1.806579132	3.127570863	2.897117706	3.160569554	2.174560714	3.648378068	3.067650098	1.497803268	1.379964267	3.357001259
obs27	N	-0.235367948	2.563086914	2.612206295	2.228560141	2.869692816	2.604103295	2.481239896	2.899788355	2.82887441	1.865880415	2.731133725	2.190711882	1.76068139	2.628926459	3.076881245	1.461253295	2.408453932	2.244071292	2.370199732	2.687822354	2.965957447	2.939086752	2.273717916	2.914865068	2.556855823	1.755576371	2.294728791	2.787358317	2.026866024	2.269590849	2.661333176	2.35709618	1.896011223	2.293762759	2.828778382	2.917745679	2.008012415	1.677023924	1.957329542	2.932266535	3.227827936	2.681893681	2.60006938	3.241045085	2.534153186	2.278090423	3.187970654	1.870942867
obs28	N	1.771525569	2.762111504	2.497978006	1.835741275	3.279005088	2.411506325	2.529915004	2.848450485	3.135190599	3.258926292	2.190406598	1.709217643	2.865256246	2.733470598	3.51030683	2.422083285	3.021814375	1.761462588	3.218484428	1.157329571	2.866430656	3.679146615	2.651082623	3.192586876	2.900873181	2.470040203	2.205831294	1.864331774	2.31461534	2.322282362	2.768549721	2.412551183	1.81678154	2.774951489	2.625227139	2.479089122	1.983747418	2.463722915	1.631610315	3.239256484	2.70174354	2.220175146	2.544295751	4.186646602	2.287812424	2.859969918	2.848601575	3.342954452
obs29	N	2.396372983	1.327576181	2.106421497	0.996746437	2.316574625	1.776085938	2.315436325	2.485295497	3.365484771	2.11624098	2.25665898	1.543563665	2.962860821	2.645217154	2.090716519	2.536542777	2.01610173	3.06910483	2.54635802	1.62821805	2.140302988	2.461019818	2.968463889	3.431680151	2.804189453	1.226939174	3.068571618	1.564585755	2.473003481	1.381694653	2.922583248	2.282486757	1.018182661	2.290355068	2.589748204	2.220568525	1.377922844	1.657072354	2.194681558	3.413288519	2.09239495	2.669178102	3.093209836	3.437875317	2.855653459	1.920722155	2.082306668	2.363089192
obs30	N	2.31875384	2.22216735	2.39807451	2.36870783	2.56811594	0.525016305	2.58928766	2.198653845	3.120635816	3.242677093	2.369365637	3.099316058	0.722627018	2.880392216	2.696985093	0.681932849	3.002449668	2.201134397	3.153403685	0.466768069	4.639477183	1.699185499	3.058752599	3.193251773	2.454256265	4.228227199	2.301424137	0.381800444	2.151740854	1.595383298	2.886304896	2.429136277	3.764085125	2.284268943	1.632809412	2.11144433	4.006044287	1.103298278	1.728219231	3.219235315	1.77229982	2.466990074	1.93273995	4.125439419	2.362363337	4.490257279	2.27751328	1.269576878
obs31	N	2.228668434	2.089658562	2.282898767	1.896175277	2.076242864	2.908323748	2.744543169	3.522177612	2.986939433	3.369082568	1.859977386	2.469482555	3.168875852	2.791753826	3.470129012	2.646071777	3.193314578	2.706216997	3.28653296	0.248359965	2.767654872	0.947528967	2.403516498	3.02734766	2.441508317	1.54937355	2.475505547	0.53137215	2.782110031	2.157010429	2.756894773	1.798816707	1.664056724	2.587646629	2.267536939	2.309673922	1.696117283	2.115785935	1.739766055	3.130562433	1.336497782	3.46216948	2.596827644	4.257552145	3.436442595	2.398481896	2.723097292	3.552630912
obs32	N	2.102257671	2.518291269	2.182593101	2.494186495	2.45583942	2.873699015	2.613387792	2.992858431	3.60871528	2.971639391	2.169457343	1.426492631	3.2111107	2.699220122	2.603398988	2.707454042	2.806026277	2.182013158	2.881888552	2.805583304	2.527536464	2.704544961	3.100884464	3.670858364	2.841732529	1.265734057	3.598198806	0.426267557	2.594183569	2.046053711	2.488784802	1.93332702	0.860117074	2.619158359	2.698737812	2.261845097	1.130087134	2.865761305	1.530003407	3.677194897	1.372828395	1.598844426	2.262209062	3.847681308	1.110299242	2.103473161	2.527200349	3.221045973
[truncated: 126 more columns]
