# Supplementary material for: Toward Power Analysis for Partial Least Squares‐Based Methods
Source: Biom J. 2025 Mar 13;67(2):e70050. doi: 10.1002/bimj.70050 (PMC11905696; doi:10.1002/bimj.70050)
Supplement: Supplementary file 1 — Supporting Information [file BIMJ-67-e70050-s001.zip › Code_and_data/case_study/data_simulation.R]

#################################################################
# data simulation for a 2-class problem
#################################################################

#################################################################
# data simulation given the score structure of the PLS2C model
# input
# m = object obtained by PLS2C.repeatedCV
# Nsim = number of observations per class
# R2Xmin = minimun R2X of the model of the pilot data
# type = 'cv' uses the predictive score calculated by CV
#\t 'calc' uses the predictive score in fitting
# method = 'kde' uses kernel density estimation
#\t   'gauss' uses normal distribution
# constraint = 'no' does not apply orthogonalisation to the
#\t       simulated scores
#\t       'ortho' applies orthogonalisation to the
#\t       simulated scores
# seed = seed for random number
# plot = if 'y' reports plots as output
# output
# data = simulated data
# RV = similarity index
# PI = Procrustes index
# R2X = total variance of the pilot data explained by the model
# f = ratio between variance of data explained by the score
#     part Tsim and variance of the residuals in Esim
#################################################################

simulation <- function(m, Nsim, R2Xmin, type, method, constraint, seed, plot) {
  
  classpred <- "no"
  
  N <- 10^6
  
  if (plot == "y") {
    
    tp <- data.frame(class = m$model$Y, tp = m$model$T[, ncol(m$model$T)])
    
    tpcv <- data.frame(class = m$model$Tcv[, 1], tp = m$model$Tcv[, ncol(m$model$Tcv)])
    
    rownames(tpcv) <- rownames(m$model$Tcv)
    
    tp1 <- tpcv
    
    for (i in 1:nrow(tp)) {
      
      tp1[i, ] <- tpcv[which(rownames(tpcv) == rownames(tp)[i]), ]
      
    }
    
    rownames(tp1) <- rownames(tp)
    
    dev.new()
    
    boxplot(tp[, 2] ~ tp[, 1], xlab = "class", ylab = "tp", ylim = c(min(c(tp[, 2], tp1[, 2])),
                                                                     max(c(tp[, 2], tp1[, 2]))))
    
    dev.new()
    
    boxplot(tp1[, 2] ~ tp1[, 1], xlab = "class", ylab = "tpCV", ylim = c(min(c(tp[, 2], tp1[,
                                                                                            2])), max(c(tp[, 2], tp1[, 2]))), sub = paste("r(tp,tpCV)=", round(cor(tp[, 2], tp1[,
                                                                                                                                                                                2]), 3), sep = ""))
    
    dev.new()
    
    l <- levels(tp[, 1])
    
    plot(sort(tp[, 2]), dnorm(sort(tp[, 2]), mean = mean(tp[which(tp[, 1] == l[1]), 2]), sd = sd(tp[which(tp[,
                                                                                                             1] == l[1]), 2])), xlim = c(min(c(tp[, 2], tp1[, 2])), max(c(tp[, 2], tp1[, 2]))), ylim = c(0,
                                                                                                                                                                                                         1), xlab = "tp/tpCV", ylab = "frequency", type = "l", lwd = 2)
    
    par(new = TRUE)
    
    plot(sort(tp[, 2]), dnorm(sort(tp[, 2]), mean = mean(tp[which(tp[, 1] == l[2]), 2]), sd = sd(tp[which(tp[,
                                                                                                             1] == l[2]), 2])), xlim = c(min(c(tp[, 2], tp1[, 2])), max(c(tp[, 2], tp1[, 2]))), ylim = c(0,
                                                                                                                                                                                                         1), xlab = "", ylab = "", type = "l", lwd = 2)
    
    par(new = TRUE)
    
    plot(sort(tp1[, 2]), dnorm(sort(tp1[, 2]), mean = mean(tp1[which(tp1[, 1] == l[1]), 2]),
                               sd = sd(tp1[which(tp1[, 1] == l[1]), 2])), xlim = c(min(c(tp[, 2], tp1[, 2])), max(c(tp[,
                                                                                                                       2], tp1[, 2]))), ylim = c(0, 1), xlab = "", ylab = "", type = "l", lty = 2, col = "red",
         lwd = 2)
    
    par(new = TRUE)
    
    plot(sort(tp1[, 2]), dnorm(sort(tp1[, 2]), mean = mean(tp1[which(tp1[, 1] == l[2]), 2]),
                               sd = sd(tp1[which(tp1[, 1] == l[2]), 2])), xlim = c(min(c(tp[, 2], tp1[, 2])), max(c(tp[,
                                                                                                                       2], tp1[, 2]))), ylim = c(0, 1), xlab = "", ylab = "", type = "l", lty = 2, col = "red",
         lwd = 2)
    
  }
  
  # score structure calculation
  
  if (type != "cv") {
    
    T <- m$model$T
    
    A <- ncol(T)
    
    Y <- m$model$Y
    
    X <- (m$model$X - t(matrix(rep(t(m$model$Xcent), nrow(m$model$X)), ncol = nrow(m$model$X)))) %*%
      diag(1/m$model$Xfscal)
    
    Xmodel <- T %*% solve(t(T) %*% T) %*% t(T) %*% X
    
    E <- X - Xmodel
    
    # decomposition of E by PCA
    
    i <- 1
    
    repeat {
      
      if (i == 1)
        r <- var(as.vector(E))/var(as.vector(X)) else r <- c(r, var(as.vector(E))/var(as.vector(X)))
        
        if (r[i] < (1 - R2Xmin))
          break
        
        d <- svd(E)
        
        T <- cbind(T, E %*% d$v[, 1])
        
        Xmodel <- T %*% solve(t(T) %*% T) %*% t(T) %*% X
        
        E <- X - Xmodel
        
        i <- i + 1
        
    }
    
    R2 <- 1 - min(r)
    
    tp <- matrix(T[, A], ncol = 1)
    
    To <- T[, -A]
    
    T1 <- cbind(tp, To)
    
    P <- t(X) %*% T1 %*% solve(t(T1) %*% T1)
    
    E <- X - T1 %*% t(P)
    
  } else {
    
    T <- m$model$Tcv
    
    Y <- data.frame(class = T[, 1])
    
    X <- (m$model$X - t(matrix(rep(t(m$model$Xcent), nrow(m$model$X)), ncol = nrow(m$model$X)))) %*%
      diag(1/m$model$Xfscal)
    
    T1 <- T
    
    for (i in 1:nrow(T)) {
      
      T1[i, ] <- T[which(rownames(T) == rownames(X)[i]), ]
      
    }
    
    T <- matrix(T1[, ncol(T1)], ncol = 1)
    
    rownames(T) <- rownames(X)
    
    Xmodel <- T %*% solve(t(T) %*% T) %*% t(T) %*% X
    
    E <- X - Xmodel
    
    # decomposition of E by PCA
    
    i <- 1
    
    repeat {
      
      if (i == 1)
        r <- var(as.vector(E))/var(as.vector(X)) else r <- c(r, var(as.vector(E))/var(as.vector(X)))
        
        if (r[i] < (1 - R2Xmin))
          break
        
        d <- svd(E)
        
        T <- cbind(T, E %*% d$v[, 1])
        
        Xmodel <- T %*% solve(t(T) %*% T) %*% t(T) %*% X
        
        E <- X - Xmodel
        
        i <- i + 1
        
    }
    
    R2 <- 1 - min(r)
    
    T1 <- T
    
    P <- t(X) %*% T1 %*% solve(t(T1) %*% T1)
    
    E <- X - T1 %*% t(P)
    
  }
  
  l <- levels(Y[, 1])
  
  # data simulation
  
  Tsim <- matrix(rep(-999, ncol(T1) * 2 * Nsim), ncol = ncol(T1))
  
  for (i in 1:ncol(T1)) {
    
    if (i == 1) {
      
      x1 <- T1[which(Y[, 1] == l[1]), i]
      
      x2 <- T1[which(Y[, 1] == l[2]), i]
      
      set.seed(seed)
      
      if (method == "kde") {
        
        d1 <- density(x1)
        
        f1 <- approxfun(d1)
        
        n1 <- seq(from = min(d1$x), to = max(d1$x), by = (max(d1$x) - min(d1$x))/(N - 1))
        
        d2 <- density(x2)
        
        f2 <- approxfun(d2)
        
        n2 <- seq(from = min(d2$x), to = max(d2$x), by = (max(d2$x) - min(d2$x))/(N - 1))
        
        Tsim[, i] <- c(sample(n1, Nsim, replace = TRUE, prob = f1(n1)), sample(n2, Nsim,
                                                                               replace = TRUE, prob = f2(n2)))
        
      } else {
        
        Tsim[, i] <- c(rnorm(Nsim, mean = mean(x1), sd = sd(x1)), rnorm(Nsim, mean = mean(x2),
                                                                        sd = sd(x2)))
        
      }
      
    } else {
      
      set.seed((seed + 1)^2 + i)
      
      x1 <- T1[, i]
      
      if (method == "kde") {
        
        d1 <- density(x1)
        
        f1 <- approxfun(d1)
        
        n1 <- seq(from = min(d1$x), to = max(d1$x), by = (max(d1$x) - min(d1$x))/(N - 1))
        
        Tsim[, i] <- sample(n1, 2 * Nsim, replace = TRUE, prob = f1(n1))
        
      } else {
        
        Tsim[, i] <- rnorm(2 * Nsim, mean = mean(x1), sd = sd(x1))
        
      }
      
    }
    
  }
  
  # scores orthogonalisation
  
  if (constraint == "ortho") {
    
    tryCatch({
      S <- diag(diag(t(T1) %*% T1))
      
      d <- svd(Tsim %*% S)
      
      a <- length(which(d$d > 10^-8))
      
      U <- d$u[, 1:a]
      
      V <- d$v[, 1:a]
      
      Tsim <- U %*% t(V) %*% (S^0.5)
    }, error = function(e) {
    })
    
  }
  
  Esim <- matrix(rep(-999, 2 * Nsim * ncol(E)), ncol = ncol(E))
  
  for (i in 1:nrow(Esim)) {
    
    set.seed(seed + i)
    
    Esim[i, ] <- E[sample(seq(1, nrow(E)))[1], ]
    
  }
  
  Esim <- Esim - Tsim %*% solve(t(Tsim) %*% Tsim) %*% t(Tsim) %*% Esim
  
  f <- sum(diag((t(Tsim %*% t(P)) %*% Tsim %*% t(P))))/sum(diag(t(Esim) %*% Esim))
  
  Xsim <- Tsim %*% t(P) + Esim
  
  colnames(Xsim) <- colnames(m$model$X)
  
  # class calculation
  
  class <- c(rep(l[1], Nsim), rep(l[2], Nsim))
  
  if (classpred == "y") {
    
    Ysim <- matrix(ilrInv(Xsim %*% m$model$Bsc), ncol = (ncol(m$model$Bsc) + 1))
    
    colnames(Ysim) <- m$model$class
    
    set.seed(seed)
    
    p <- runif(nrow(Ysim))
    
    class <- rep(colnames(Ysim)[1], nrow(Ysim))
    
    for (i in 1:nrow(Ysim)) {
      
      if (p[i] > Ysim[i, 1])
        class[i] <- colnames(Ysim)[2]
      
    }
    
  }
  
  data <- data.frame(class = factor(class), Xsim)
  
  rownames(data) <- paste("obs", seq(1, 2 * Nsim), sep = "")
  
  dataCS <- scal(as.matrix(data[, -1]), m$model$scaling)
  
  X1 <- t(dataCS) %*% dataCS
  
  X2 <- t(m$model$Xtrain) %*% m$model$Xtrain
  
  RV <- sum(diag(X1 %*% t(X1) %*% X2 %*% t(X2)))/((sum(diag(X1 %*% t(X1) %*% X1 %*% t(X1))) * sum(diag(X2 %*%
                                                                                                         t(X2) %*% X2 %*% t(X2))))^0.5)
  
  d <- svd(t(X1) %*% X2)
  
  U <- d$u[, which(d$d > 10^-8)]
  
  V <- d$v[, which(d$d > 10^-8)]
  
  H <- V %*% t(U)
  
  PI <- sum(diag(t(X1) %*% X2 %*% H))/(sum(diag(t(X1) %*% X1)) * sum(diag(t(X2) %*% X2)))^0.5
  
  r <- list(data = data, RV = RV, R2X = R2, PI = PI, f = f)
  
  return(r)
  
}
