# Supplementary material for: Toward Power Analysis for Partial Least Squares‐Based Methods
Source: Biom J. 2025 Mar 13;67(2):e70050. doi: 10.1002/bimj.70050 (PMC11905696; doi:10.1002/bimj.70050)
Supplement: Supplementary file 1 — Supporting Information [file BIMJ-67-e70050-s001.zip › Code_and_data/case_study/PLS2C_nipals.R]

#################################################################
# Partial Least Squares for classification (PLS2C)
# PLS eigenproblem is solved by NIPALS algorithm
# Post-transformation is applied to the PLS model
#################################################################

library(compositions)

library(pROC)

#################################################################
# PLS2C
# input
# X = matrix of the predictors
# Y = data.frame specifying the class (class is factor)
# A = number of score components
# scaling = 1 mean centering
#    2 autoscaling
#    3 Pareto and mean centering
# test = 'y' perform randomization test to estimate p-value of#
#the PLS eigenvalue else does not perform the test
# output
# class = levels of Y
# Xtrain = scaled and centered X matrix
# Ytrain = scaled and centered Y matrix
# T = score matrix after post-transformation
# W = PLS weight matrix
# Ws = W star matrix to calculate the scores
# Bsc = scaled and centered PLS coefficient matrix
# VIP = Variable Influence on Projection
# SR = selectivity ratio
# Ycent = vector for centering Y
# Xcent = vector for centering X
# Xfscal = vector of the scaling factors of X
# pvalues = p-values of the eigenvalues of the PLS problem
# log = if the log parameters are less than 10^-8 convergence
#is achieved
#################################################################

PLS2C <- function(X, Y, A, scaling, test) {
  
  Npermtest <- 500
  
  Ytrain <- Ycomp(Y[, ], 10^-4)
  
  Ycent <- matrix(apply(Ytrain, 2, mean), ncol = 1)
  
  Ytrain <- Ytrain - t(matrix(rep(t(Ycent), nrow(Ytrain)), ncol = nrow(Ytrain)))
  
  colnames(Ytrain) <- paste("Y", seq(1, ncol(Ytrain)), sep = "")
  
  Xtrain <- X
  
  if (scaling == 1) {
    
    Xcent <- matrix(apply(Xtrain, 2, mean), ncol = 1)
    
    Xfscal <- rep(1, ncol(Xtrain))
    
  }
  
  if (scaling == 2) {
    
    Xcent <- matrix(apply(Xtrain, 2, mean), ncol = 1)
    
    Xfscal <- apply(Xtrain, 2, sd)
    
    Xfscal[which(Xfscal == 0)] <- 1
    
  }
  
  if (scaling == 3) {
    
    Xcent <- matrix(apply(Xtrain, 2, mean), ncol = 1)
    
    Xfscal <- (apply(Xtrain, 2, sd))^0.5
    
    Xfscal[which(Xfscal == 0)] <- 1
    
  }
  
  Xtrain <- (Xtrain - t(matrix(rep(t(Xcent), nrow(Xtrain)), ncol = nrow(Xtrain)))) %*% diag(1/Xfscal)
  
  colnames(Xtrain) <- colnames(X)
  
  W <- matrix(rep(-999, ncol(X) * A), ncol = A)
  
  rownames(W) <- colnames(X)
  
  colnames(W) <- paste("w", seq(1, A), sep = "")
  
  W1 <- W
  
  T <- matrix(rep(-999, nrow(X) * A), ncol = A)
  
  R2Y <- matrix(rep(0, A), ncol = 1)
  
  E <- Xtrain
  
  F <- Ytrain
  
  pvalue <- rep(-999, A)
  
  names(pvalue) <- paste("A", seq(1, A), sep = "")
  
  for (i in 1:A) {
    
    a <- NIPALS(t(F) %*% E)
    
    if (test == "y") {
      
      s <- as.numeric(t(a) %*% t(E) %*% F %*% t(F) %*% E %*% a)
      
      sp <- rep(-999, Npermtest)
      
      for (j in 1:Npermtest) {
        
        set.seed(j)
        
        Fp <- matrix(F[sample(seq(1, nrow(F))), ], ncol = ncol(F))
        
        ap <- NIPALS(t(Fp) %*% E)
        
        sp[j] <- t(ap) %*% t(E) %*% Fp %*% t(Fp) %*% E %*% ap
        
      }
      
      pvalue[i] <- (length(which(sp >= s)) + 1)/Npermtest
      
    }
    
    W[, i] <- a
    
    T[, i] <- E %*% W[, i]
    
    Qt <- diag(rep(1, nrow(X))) - T[, i] %*% t(T[, i])/sum(T[, i] * T[, i])
    
    R2Y[i, 1] <- var(as.vector(T[, i] %*% t(T[, i]) %*% F/sum(T[, i] * T[, i])))/var(as.vector(Ytrain))
    
    E <- Qt %*% E
    
    F <- Qt %*% F
    
  }
  
  Tpt <- T
  
  colnames(Tpt) <- paste("tp", seq(1, A), sep = "")
  
  P <- t(Xtrain) %*% T %*% solve(t(T) %*% T)
  
  Ws <- W %*% solve(t(P) %*% W)
  
  if (A > ncol(Ytrain)) {
    
    mpt <- ptIDA(Xtrain, Ytrain, W)
    
    mIDA <- IDA(Xtrain, Ytrain, W %*% mpt$G)
    
    Tpt <- mIDA$T
    
    Ws <- mIDA$Ws
    
    colnames(Tpt) <- c(paste("to", seq(1:(A - ncol(Ytrain))), sep = ""), paste("tp", seq(1:ncol(Ytrain)),
                                                                               sep = ""))
    
  }
  
  rownames(Tpt) <- rownames(X)
  
  colnames(Ws) <- paste("ws", seq(1, A), sep = "")
  
  Bsc <- W %*% solve(t(W) %*% t(Xtrain) %*% Xtrain %*% W) %*% t(W) %*% t(Xtrain) %*% Ytrain
  
  colnames(Bsc) <- paste("Y", seq(1, ncol(Ytrain)), sep = "")
  
  rownames(Bsc) <- colnames(X)
  
  log <- list(logPT = t(Ytrain) %*% Tpt, logTpt = max(abs(Tpt - Xtrain %*% Ws)))
  
  VIP <- matrix(rep(0, ncol(X)), ncol = 1)
  
  rownames(VIP) <- colnames(X)
  
  colnames(VIP) <- c("vip")
  
  for (i in 1:ncol(X)) {
    
    VIP[i, 1] <- 0
    
    for (j in 1:A) {
      
      VIP[i, 1] <- VIP[i, 1] + W[i, j] * W[i, j] * R2Y[j, 1]
      
    }
    
    VIP[i, 1] <- (ncol(X) * VIP[i, 1]/sum(R2Y))^0.5
    
  }
  
  Tpred <- as.matrix(Tpt[, (ncol(Tpt) - ncol(Ytrain) + 1):ncol(Tpt)], ncol = ncol(Ytrain))
  
  Xpred <- Tpred %*% solve(t(Tpred) %*% Tpred) %*% t(Tpred) %*% Xtrain
  
  E <- Xtrain - Xpred
  
  SR <- apply(Xpred, 2, var)/apply(E, 2, var)
  
  pls2c <- list(A = A, scaling = scaling, X = X, Y = Y, class = levels(Y[, ]), Xtrain = Xtrain,
                Ytrain = Ytrain, W = W, Ws = Ws, Bsc = Bsc, T = Tpt, Ycent = Ycent, Xcent = Xcent, Xfscal = Xfscal,
                VIP = VIP, SR = SR, pvalues = pvalue, log = log)
  
  return(pls2c)
  
}


#################################################################
# predict the class given the PLS2C model
# input
# m = object obtained by PLS2C
# Xtest = matrix of the predictors of the test set
# output
# pred = predicted class
# Ppred = probability data predicted for the test set
# Tpred = scores predicted for the test set
# Ypred = predicted Y of the PLS part of the PLS2C model
#################################################################

PLS2C.predict <- function(m, Xtest) {
  
  X1 <- (Xtest - t(matrix(rep(t(m$Xcent), nrow(Xtest)), ncol = nrow(Xtest)))) %*% diag(1/m$Xfscal)
  
  Y1 <- X1 %*% m$Bsc + t(matrix(rep(t(m$Ycent), nrow(X1)), ncol = nrow(X1)))
  
  Ypred <- matrix(ilrInv(Y1), ncol = (ncol(Y1) + 1))
  
  colnames(Ypred) <- m$class
  
  rownames(Ypred) <- rownames(Xtest)
  
  Tpred <- X1 %*% m$Ws
  
  colnames(Tpred) <- colnames(m$T)
  
  pred <- rep("none", nrow(Xtest))
  
  for (i in 1:nrow(Ypred)) {
    
    pred[i] <- m$class[which(Ypred[i, ] == max(Ypred[i, ]))[1]]
    
  }
  
  r <- list(pred = data.frame(classPred = pred), Ppred = Ypred, Tpred = Tpred, Ypred = Y1)
  
  return(r)
  
}


#################################################################
# NCV-fold full cross-validation (CV) for PLS2C
# input
# X = matrix of the predictors
# Y = data.frame specifying the class (class is factor)
# A = number of score components
# scaling = 1 mean centering
#    2 autoscaling
#    3 Pareto and mean centering
# NCV = number of groups of NCV-fold CV
# scaling = 1 mean centering
#    2 autoscaling
#    3 Pareto and mean centering
# output
# as for PLS2C
# Tcv = score matrix in cross-validation
# MCC = MCC in calculation
# MCCcv = MCC in cross-validation
# AUC = AUC ROC curve
# AUCcv = AUC ROC curve in cross-validation
# table = confusion matrix in calculation
# tableCV = confusion matrix in cross-validation
# err = errors in calculation
# errCV = errors in cross-validation
# log = out-of-bag prediction in cross-validation as class and
#as PLS Y-response
# F1score = F1 score in classification
# F1scoreCV = F1 score for the out-of-bag predictions in CV
# Ntest = number of observations of the out-of-bag predictions
# d = Cohen d in fitting
# dcv = Cohen d in cross-validation
# Q2 = R2 in cross-validation of the PLS part of PLS2C
# tcv = t-statistic in cross-validation
#################################################################

PLS2C.CV <- function(X, Y, A, NCV, scaling) {
  
  ref <- PLS2C(X, Y, A, scaling, "y")
  
  mcalc <- PLS2C.predict(ref, X)
  
  calc <- cbind(Y, mcalc$pred)
  
  tcalc <- confusion.matrix(calc)
  
  err <- 1 - sum(diag(tcalc))/sum(tcalc)
  
  l <- levels(Y[, ])
  
  F1 <- rep(-999, nrow(tcalc))
  
  names(F1) <- paste("F1score", l, sep = "")
  
  for (i in 1:nrow(tcalc)) {
    
    PRE <- tcalc[i, i]/sum(tcalc[i, ])
    
    CCR <- tcalc[i, i]/sum(tcalc[, i])
    
    F1[i] <- 2 * PRE * CCR/(PRE + CCR)
    
    if (is.na(F1[i]))
      F1[i] <- 0
    
  }
  
  MCCc <- MCC(tcalc)
  
  AUC <- -999
  
  if (length(l) == 2) {
    
    a <- data.frame(class = Y, mcalc$Ypred[, ncol(mcalc$Ypred)])
    
    AUC <- auc(a[, 1], a[, 2])
    
  }
  
  segment <- rep(-999, nrow(X))
  
  for (i in 1:length(l)) {
    
    segment[which(Y == l[i])] <- rep(seq(1, NCV), (trunc(length(which(Y == l[i]))/NCV) + 1))[1:length(which(Y ==
                                                                                                              l[i]))]
    
  }
  
  Ntest <- rep(-999, NCV)
  
  for (i in 1:NCV) {
    
    if (length(which(segment == i)) != 1)
      CVXtest <- X[which(segment == i), ]
    
    if (length(which(segment == i)) == 1)
      CVXtest <- matrix(X[which(segment == i), ], nrow = 1)
    
    CVXtrain <- X[which(segment != i), ]
    
    CVYtest <- Y[which(segment == i), ]
    
    CVYcode <- ref$Ytrain[which(segment == i), ]
    
    Ntest[i] <- nrow(CVXtest)
    
    CVYtrain <- Y[which(segment != i), ]
    
    mcv <- PLS2C(CVXtrain, as.data.frame(CVYtrain), A, scaling, "n")
    
    predcv <- PLS2C.predict(mcv, CVXtest)
    
    if (i == 1)
      CV <- cbind(CVYtest, predcv$pred) else CV <- rbind(CV, cbind(CVYtest, predcv$pred))
    
    if (i == 1)
      Ycv <- data.frame(CVYtest, predcv$Ypred) else Ycv <- rbind(Ycv, data.frame(CVYtest, predcv$Ypred))
    
    if (i == 1)
      Tcv <- data.frame(CVYtest, predcv$T) else Tcv <- rbind(Tcv, data.frame(CVYtest, predcv$T))
    
    if (i == 1)
      YpredCV <- data.frame(CVYcode, predcv$Ypred) else YpredCV <- rbind(YpredCV, data.frame(CVYcode, predcv$Ypred))
    
  }
  
  Q2 <- rep(-999, ncol(ref$Ytrain))
  
  for (i in 1:ncol(ref$Ytrain)) {
    
    Q2[i] <- 1 - (sum((YpredCV[, i] - YpredCV[, (i + ncol(ref$Ytrain))])^2)/sum((YpredCV[, i] -
                                                                                   mean(YpredCV[, i]))^2))
    
  }
  
  tcv <- confusion.matrix(CV)
  
  errCV <- 1 - sum(diag(tcv))/sum(tcv)
  
  F1cv <- rep(-999, nrow(tcv))
  
  names(F1cv) <- paste("F1scoreCV", l, sep = "")
  
  for (i in 1:nrow(tcv)) {
    
    PRE <- tcv[i, i]/sum(tcv[i, ])
    
    CCR <- tcv[i, i]/sum(tcv[, i])
    
    F1cv[i] <- 2 * PRE * CCR/(PRE + CCR)
    
    if (is.na(F1cv[i]))
      F1cv[i] <- 0
    
  }
  
  MCCcv <- MCC(tcv)
  
  scoreCV <- -999
  
  if (length(levels(Y[, 1])) == 2) {
    
    dataCV <- data.frame(x = Tcv[, A + 1], class = Tcv[, 1])
    
    if (var.test(dataCV$x ~ dataCV$class)$p.value > 0.05)
      scoreCV <- t.test(dataCV$x ~ dataCV$class, var.equal = TRUE)$statistic else scoreCV <- t.test(dataCV$x ~ dataCV$class, var.equal = FALSE)$statistic
      
  }
  
  AUCcv <- -999
  
  if (length(l) == 2) {
    
    AUCcv <- auc(Ycv[, 1], Ycv[, 2])
    
  }
  
  # effect calculation
  
  d <- -999
  
  dcv <- -999
  
  if (length(l) == 2) {
    
    a <- ref$T[which(Y[, 1] == l[1]), A]
    
    b <- ref$T[which(Y[, 1] == l[2]), A]
    
    s <- ((length(a) * sd(a)^2 + length(b) * sd(b)^2)/(length(a) + length(b) - 2))^0.5
    
    d <- abs(mean(a) - mean(b))/s
    
    a <- Tcv[which(Tcv[, 1] == l[1]), A + 1]
    
    b <- Tcv[which(Tcv[, 1] == l[2]), A + 1]
    
    s <- ((length(a) * sd(a)^2 + length(b) * sd(b)^2)/(length(a) + length(b) - 2))^0.5
    
    dcv <- abs(mean(a) - mean(b))/s
    
  }
  
  pls2cCV <- list(A = A, scaling = scaling, NCV = NCV, X = X, Y = Y, class = levels(Y[, ]), Xtrain = ref$Xtrain,
                  Ytrain = ref$Ytrain, W = ref$W, Ws = ref$Ws, Bsc = ref$Bsc, T = ref$T, Tcv = Tcv, Ycent = ref$Ycent,
                  Xcent = ref$Xcent, Xfscal = ref$Xfscal, pvalues = ref$pvalues, MCC = MCCc, AUC = AUC, MCCcv = MCCcv,
                  AUCcv = AUCcv, log = list(logCV = CV, logY = Ycv), VIP = ref$VIP, SR = ref$SR, table = tcalc,
                  err = err, tableCV = tcv, errCV = errCV, F1score = F1, F1scoreCV = F1cv, Ntest = Ntest, d = d,
                  dcv = dcv, Q2 = Q2, tcv = abs(scoreCV))
  
  return(pls2cCV)
  
}


#################################################################
# repeated NCV-fold full cross-validation (CV) for PLS2C
# input
# X = matrix of the predictors
# Y = data.frame specifying the class (class is factor)
# NCV = number of groups of NCV-fold CV
# Nrep = number of repetitions of NCV-fold CV; must be odd
# scaling = 1 mean centering
#    2 autoscaling
#    3 Pareto and mean centering
# plot = if 'y' reports the plots as output else does not
#report the plots
# output
# model = PLS2C model with median MCC in cross-validation
# MCC = MCC in calculation
# MCCcv = MCC in repeated cross-validation
# score = t-statistic in fitting
# scoreCV = t-statistic in repeated cross-validation
# R2 = R2 statistic
# Q2 = R2 in repeated cross-validation
# Ntest = number of observations of the out-of-bag predictions
# log = table with the results of each run of cross-validation
# logAUC = 5th and 95th percentile of AUC ROC in CV
#################################################################

PLS2C.repeatedCV <- function(X, Y, A, NCV, Nrep, scaling, plot) {
  
  l <- levels(Y[, ])
  
  r <- matrix(rep(-999, (Nrep * (length(l) + 2))), nrow = Nrep)
  
  colnames(r) <- c("MCCcv", paste("F1scoreCV", l, sep = ""), "errCV")
  
  rownames(r) <- paste("run", seq(1, Nrep), sep = "")
  
  Ntest <- matrix(rep(-999, Nrep * NCV), ncol = NCV)
  
  for (i in 1:Nrep) {
    
    set.seed(i)
    
    Xrep <- X
    
    for (j in 1:length(l)) {
      
      X1 <- X[which(Y == l[j]), ]
      
      s <- sample(seq(1:nrow(X1)))
      
      X1 <- X1[s, ]
      
      Xrep[which(Y == l[j]), ] <- X1
      
    }
    
    m <- PLS2C.CV(Xrep, Y, A, NCV, scaling)
    
    if (i == 1)
      Q2 <- m$Q2 else Q2 <- rbind(Q2, m$Q2)
    
    if (i == 1)
      scoreCV <- m$tcv else scoreCV <- c(scoreCV, m$tcv)
    
    Ntest[i, ] <- m$Ntest
    
    r[i, 1] <- m$MCCcv
    
    r[i, 2:(ncol(r) - 1)] <- m$F1scoreCV
    
    r[i, ncol(r)] <- m$errCV
    
    if (i == 1)
      model <- list(m)
    
    if (i != 1)
      model <- c(model, list(m))
    
  }
  
  AUCcv <- rep(-999, length(model))
  
  names(AUCcv) <- paste("run", seq(1, Nrep), sep = "")
  
  if (length(l) == 2) {
    
    for (i in 1:length(model)) {
      
      a <- model[[i]]$log$logY
      
      curve <- roc(a[, 1], a[, 2])
      
      AUCcv[i] <- auc(curve)
      
      if (plot == "y") {
        
        if (i == 1)
          plot(curve, col = i, main = paste("AUC ", Nrep, "-repeated ", NCV, "-fold cross-validation",
                                            sep = ""))
        
        if (i != 1) {
          
          par(new = TRUE)
          
          plot(curve, xlab = "", ylab = "", col = i)
          
        }
        
      }
      
    }
    
  }
  
  if (plot == "y") {
    
    q <- round(quantile(r[, 1], c(0.05, 0.5, 0.95)), 3)
    
    dev.new()
    
    boxplot(r, main = paste(Nrep, "-repeated ", NCV, "-fold cross-validation", sep = ""), sub = paste("MCCcv=",
                                                                                                      q[2], " [", q[1], "-", q[3], "]", sep = ""))
    
  }
  
  colnames(Ntest) <- paste("CV", seq(1, NCV), sep = "")
  
  rownames(Ntest) <- paste("run", seq(1, Nrep), sep = "")
  
  m <- model[[which(r[, 1] == median(r[, 1]))[1]]]
  
  data.test <- data.frame(x = m$T[, A], class = m$Y)
  
  if (var.test(data.test$x ~ data.test$class)$p.value > 0.05)
    t <- t.test(data.test$x ~ data.test$class, var.equal = TRUE)$statistic else t <- t.test(data.test$x ~ data.test$class, var.equal = FALSE)$statistic
  
  MCCcv <- r[, 1]
  
  if (Nrep == 1) {
    
    q2 <- mean(Q2)
    
  } else {
    
    q2 <- rep(-999, Nrep)
    
    for (i in 1:Nrep) {
      
      q2[i] <- mean(Q2[i, ])
      
    }
    
  }
  
  names(q2) <- names(MCCcv)
  
  names(scoreCV) <- names(MCCcv)
  
  pls2repcv <- list(model = m, MCC = m$MCC, MCCcv = MCCcv, score = abs(t), scoreCV = scoreCV, R2 = cor(m$T[,
                                                                                                           A], m$Ytrain)^2, Q2 = q2, log = cbind(r, AUCcv), Ntest = Ntest, logAUC = quantile(AUCcv,
                                                                                                                                                                                             c(0.05, 0.95)))
  
  return(pls2repcv)
  
}


#################################################################
# permutation test for PLS2C
# input
# m = PLS2C object obtained by PLS2C.repeatedCV
# Nperm = number of random permutation
# seed = seed for random numbers
# plot = if 'y' reports plots as output
# output
# results = matrix with the values and the p-values of the
#    statistics related to the 2-class problem
# p.values = matrix with values and p-values of MCC, score, R2
# p.valuesCV = matrix with values and p-values of MCCcv,
#       scoreCV, Q2
# SR = selectivity ratios with p-values
# log = output of the PLS2C models built during the test
#################################################################

PLS2C.permutationtest <- function(m, Nperm, seed, plot) {
  
  r <- matrix(rep(-999, (Nperm + 1) * (ncol(m$log) + 3)), ncol = (ncol(m$log) + 3))
  
  colnames(r) <- c("MCC", "AUC", colnames(m$log), "MCC(Y,Yperm)")
  
  rownames(r) <- c("ref", paste("PermID", seq(1:Nperm), sep = ""))
  
  rcv <- matrix(rep(-999, (Nperm + 1) * 3), ncol = 3)
  
  colnames(rcv) <- c("MCCcv", "scoreCV", "Q2")
  
  rownames(rcv) <- rownames(r)
  
  scalp <- m$model$scaling
  
  Xp <- m$model$X
  
  Yp <- m$model$Y
  
  NCVp <- m$model$NCV
  
  Nrepp <- nrow(m$log)
  
  Ap <- m$model$A
  
  SR <- matrix(rep(-999, (ncol(Xp) + 1) * (Nperm + 1)), ncol = ncol(Xp) + 1)
  
  colnames(SR) <- c(colnames(Xp), "MCC(Y,Yperm)")
  
  rownames(SR) <- rownames(r)
  
  SR[1, ] <- c(m$model$SR, 1)
  
  r[1, 1] <- m$model$MCC
  
  r[1, 2] <- m$model$AUC
  
  r[1, 3] <- m$model$MCCcv
  
  r[1, 4:(ncol(r) - 3)] <- m$model$F1scoreCV
  
  r[1, (ncol(r) - 2)] <- m$model$errCV
  
  r[1, (ncol(r) - 1)] <- m$model$AUCcv
  
  r[1, ncol(r)] <- 1
  
  r1 <- matrix(rep(-999, (Nperm + 1) * 3), ncol = 3)
  
  colnames(r1) <- c("MCC", "score", "R2")
  
  rownames(r1) <- rownames(r)
  
  r1[1, ] <- c(m$MCC, m$score, m$R2)
  
  rcv[1, ] <- c(median(m$MCCcv), median(m$scoreCV), median(m$Q2))
  
  if (plot == "y")
    pb <- txtProgressBar(min = 0, max = Nperm, style = 3)
  
  for (i in 1:Nperm) {
    
    set.seed(i + seed)
    
    Yperm <- data.frame(Yp[sample(seq(1:nrow(Yp))), 1])
    
    colnames(Yperm) <- paste(colnames(Yp), "perm", sep = "")
    
    p <- permutation(length(levels(Yp[, ])))
    
    t <- table(cbind(Yp, Yperm))
    
    c <- rep(-999, nrow(p))
    
    for (j in 1:nrow(p)) {
      
      c[j] <- MCC(t[, p[j, ]])
      
    }
    
    sim <- max(c)
    
    tryCatch({
      mp <- PLS2C.repeatedCV(Xp, Yperm, Ap, NCVp, Nrepp, scalp, "n")
      
      r[i + 1, 1] <- mp$model$MCC
      
      r[i + 1, 2] <- mp$model$AUC
      
      r[i + 1, 3] <- mp$model$MCCcv
      
      r[i + 1, 4:(ncol(r) - 3)] <- mp$model$F1scoreCV
      
      r[i + 1, (ncol(r) - 2)] <- mp$model$errCV
      
      r[i + 1, (ncol(r) - 1)] <- mp$model$AUCcv
      
      r[i + 1, ncol(r)] <- sim
      
      r1[i + 1, ] <- c(mp$MCC, mp$score, mp$R2)
      
      rcv[i + 1, ] <- c(median(mp$MCCcv), median(mp$scoreCV), median(mp$Q2))
      
      SR[i + 1, ] <- c(mp$model$SR, sim)
    }, error = function(e) {
    })
    
    if (plot == "y") {
      
      Sys.sleep(0.001)
      
      setTxtProgressBar(pb, i)
      
    }
    
  }
  
  if (plot == "y")
    close(pb)
  
  if (length(which(r[, ncol(r)] == -999)) != 0)
    r <- r[-which(r[, ncol(r)] == -999), ]
  
  if (length(which(r1[, ncol(r1)] == -999)) != 0)
    r1 <- r1[-which(r1[, ncol(r1)] == -999), ]
  
  if (length(which(rcv[, ncol(rcv)] == -999)) != 0)
    rcv <- rcv[-which(rcv[, ncol(rcv)] == -999), ]
  
  if (plot == "y") {
    
    dev.new()
    
    plot(r[, 1] ~ r[, ncol(r)], pch = 17, col = "blue", ylim = c(min(r[, 1:2]) - 0.1, max(r[,
                                                                                            1:2]) + 0.1), xlim = c(min(r[, ncol(r)]) - 0.1, 1.1), xlab = "MCC(Y,Yperm)", ylab = "MCC/MCCcv",
         main = paste("Permutation test Nperm=", (nrow(r) - 1), sep = ""))
    
    par(new = TRUE)
    
    plot(r[, 2] ~ r[, ncol(r)], pch = 15, col = "green", ylim = c(min(r[, 1:2]) - 0.1, max(r[,
                                                                                             1:2]) + 0.1), xlim = c(min(r[, ncol(r)]) - 0.1, 1.1), xlab = "", ylab = "", main = "")
    
    dev.new()
    
    boxplot(r[2:nrow(r), 1:(ncol(r) - 1)], ylim = c(min(r[, 1:(ncol(r) - 1)]), 1), main = paste("Permutation test Nperm=",
                                                                                                Nperm, sep = ""))
    
    points(r[1, 1:(ncol(r) - 1)], pch = 16, col = "red")
    
  }
  
  p <- rep(-999, (ncol(r) - 1))
  
  names(p) <- colnames(r)[1:(ncol(r) - 1)]
  
  for (i in 1:length(p)) {
    
    if (i != (length(p) - 1))
      p[i] <- length(which(r[, i] >= r[1, i]))/(nrow(r) - 1)
    
    if (i == (length(p) - 1))
      p[i] <- length(which(r[, i] <= r[1, i]))/(nrow(r) - 1)
    
  }
  
  p[which(p > 1)] <- 1
  
  p <- rbind(r[1, 1:(ncol(r) - 1)], p)
  
  rownames(p) <- c("value", "p-value")
  
  p1 <- rep(-999, 3)
  
  names(p1) <- c("MCC", "score", "R2")
  
  for (i in 1:3) {
    
    p1[i] <- length(which(r1[, i] >= r1[1, i]))/(nrow(r1) - 1)
    
  }
  
  p1 <- rbind(r1[1, ], p1)
  
  rownames(p1) <- c("value", "p-value")
  
  pcv <- rep(-999, 3)
  
  names(pcv) <- c("MCCcv", "scoreCV", "Q2")
  
  for (i in 1:3) {
    
    pcv[i] <- length(which(rcv[, i] >= rcv[1, i]))/(nrow(rcv) - 1)
    
  }
  
  pcv <- rbind(rcv[1, ], pcv)
  
  rownames(pcv) <- c("value", "p-value")
  
  pSR <- rep(1, ncol(SR) - 1)
  
  for (i in 1:(ncol(SR) - 1)) {
    
    a <- SR[which(SR[, i] != -999), i]
    
    if (length(a) != 0)
      pSR[i] <- length(which(a >= a[1]))/(length(a) - 1)
    
  }
  
  b <- cbind(SR[1, 1:(ncol(SR) - 1)], pSR)
  
  colnames(b) <- c("SR", "pSR")
  
  perm <- list(results = p, p.values = p1, p.valuesCV = pcv, SR = b, log = r)
  
  return(perm)
  
}


#################################################################
# this function is used to calculate the similarity between
# the permuted class and the reference class in the permutation
# test
# input
# n = integer number
# output
# table with all the permutations of n integers
#################################################################

permutation <- function(n) {
  
  N <- 0
  
  for (i in 1:n) {
    
    N <- N + (n - i) * (n^(n - i))
    
  }
  
  perm <- matrix(rep(0, n * N), ncol = n)
  
  for (j in 1:N) {
    
    p <- j
    
    r <- rep(0, n)
    
    for (i in 1:n) {
      
      q <- trunc(p/n)
      
      r[n - i + 1] <- p - q * n
      
      p <- q
      
      if (p < 0)
        break
      
    }
    
    perm[j, ] <- r
    
  }
  
  q <- 0
  
  for (i in 1:(n - 1)) {
    
    q <- q + i
    
  }
  
  perm <- perm[which(apply(perm, 1, sum) == q), ]
  
  l <- rep(0, nrow(perm))
  
  for (i in 1:nrow(perm)) {
    
    if (length(unique(perm[i, ])) == n)
      l[i] <- 1
    
  }
  
  perm <- perm[which(l == 1), ]
  
  perm <- perm + 1
  
  return(perm)
  
}


#################################################################
# calculate the Matthew correlation coefficient given the
# confusion matrix m
# input
# m = confusion matrix
# output
# Matthew Correlation Coefficient
#################################################################

MCC <- function(m) {
  
  c <- sum(diag(m))
  
  s <- sum(m)
  
  k <- nrow(m)
  
  p <- apply(m, 2, sum)
  
  t <- apply(m, 1, sum)
  
  r <- (c * s - sum(p * t))/(((s * s - sum(p * p)) * (s * s - sum(t * t)))^0.5)
  
  if ((c * s - sum(p * t)) == 0) {
    
    r <- 0
    
  } else {
    
    r <- (c * s - sum(p * t))/(((s * s - sum(p * p)) * (s * s - sum(t * t)))^0.5)
    
  }
  
  return(r)
  
}


#################################################################
# Iterative Deflation Algorithm
# input
# X = matrix of the predictors
# Y = matrix of the responses
# W = weight matrix
# output
# T = score matrix
# Ws = W star matrix to calculate the scores
#################################################################

IDA <- function(X, Y, W) {
  
  T <- matrix(rep(0, nrow(X) * ncol(W)), ncol = ncol(W))
  
  E <- X
  
  F <- Y
  
  for (i in 1:ncol(W)) {
    
    T[, i] <- E %*% W[, i]
    
    Pt <- T[, i] %*% t(T[, i])/sum(T[, i]^2)
    
    E <- E - Pt %*% E
    
    F <- F - Pt %*% F
    
  }
  
  P <- t(X) %*% T %*% solve(t(T) %*% T)
  
  Ws <- W %*% solve(t(P) %*% W)
  
  ida <- list(T = T, W = W, Ws = Ws)
  
  return(ida)
  
}


#################################################################
# post-transformation
# input
# X = matrix of the predictors
# Y = matrix of the responses
# W = PLS weight matrix
# output
# G = matrix to perform post-transformation
# logGpt = if less than 10^-8 calculation converged
#################################################################

ptIDA <- function(X, Y, W) {
  
  d1 <- svd(t(Y) %*% X %*% W)
  
  Np <- length(which(d1$d > 10^-8))
  
  logGpt <- 0
  
  if (ncol(W) <= Np) {
    
    G <- diag(1, ncol(W))
    
  }
  
  if (ncol(W) > Np) {
    
    Vt <- matrix(d1$v[, 1:Np], ncol = Np)
    
    Qv <- diag(1, ncol(W)) - Vt %*% t(Vt)
    
    d2 <- eigen(Qv)
    
    No <- length(which(d2$values > 10^-8))
    
    Go <- matrix(d2$vectors[, 1:No], ncol = No)
    
    Qgo <- diag(1, ncol(W)) - Go %*% t(Go)
    
    d3 <- eigen(Qgo)
    
    Np <- length(which(d3$values > 10^-8))
    
    Gp <- matrix(d3$vectors[, 1:Np], ncol = Np)
    
    G <- cbind(Go, Gp)
    
    logGpt <- max(c(max(abs(G %*% t(G) - diag(1, ncol(W)))), max(abs(t(G) %*% G) - diag(1, ncol(W)))))
    
  }
  
  r <- list(G = G, logGpt = logGpt)
  
  return(r)
  
}


#################################################################
# calculate the confusion matrix
# input
# A = data.frame (true,predicted)
# output
# confusion matrix
#################################################################

confusion.matrix <- function(A) {
  
  b <- levels(A[, 1])
  
  c <- matrix(rep(0, length(b) * length(b)), ncol = length(b))
  
  colnames(c) <- paste("pred", b, sep = "")
  
  rownames(c) <- b
  
  for (i in 1:nrow(A)) {
    
    c[which(b == A[i, 1]), which(b == A[i, 2])] <- c[which(b == A[i, 1]), which(b == A[i, 2])] +
      1
    
  }
  
  return(c)
  
}


#################################################################
# input
# Y = data.frame specifying the class
# eps = value of eps for compositional data
# output
# probability data matrix in the Euclidean space
#################################################################

Ycomp <- function(Y, eps) {
  
  Ytrain <- dummy(Y)
  
  Ytrain[which(Ytrain == 0)] <- eps
  
  Ytrain[which(Ytrain == 1)] <- 1 - (ncol(Ytrain) - 1) * eps
  
  Ytrain <- matrix(ilr(Ytrain), ncol = (ncol(Ytrain) - 1))
  
  return(Ytrain)
  
}


#################################################################
# input
# X = data.frame specifying the class
# output
# dummy matrix
#################################################################

dummy <- function(X) {
  
  X1 <- X
  
  l <- levels(X1)
  
  k <- length(l)
  
  Nclass <- rep(0, k)
  
  n <- length(X1)
  
  Yr <- matrix(rep(0, n * k), ncol = k)
  
  for (i in 1:k) {
    
    Yr[which(X1 == l[i]), i] <- 1
    
  }
  
  colnames(Yr) <- l
  
  return(Yr)
  
}


#################################################################
# input
# X = matrix
# scaling = 1 mean centering
#    2 autoscaling
#    3 Pareto and mean centering
# output
# scaled and centered matrix
#################################################################

scal <- function(X, scaling) {
  
  Xtrain <- X
  
  if (scaling == 1) {
    
    cent <- matrix(apply(Xtrain, 2, mean), ncol = 1)
    
    fscal <- rep(1, ncol(Xtrain))
    
  }
  
  if (scaling == 2) {
    
    cent <- matrix(apply(Xtrain, 2, mean), ncol = 1)
    
    fscal <- apply(Xtrain, 2, sd)
    
    fscal[which(fscal == 0)] <- 1
    
  }
  
  if (scaling == 3) {
    
    cent <- matrix(apply(Xtrain, 2, mean), ncol = 1)
    
    fscal <- (apply(Xtrain, 2, sd))^0.5
    
    fscal[which(fscal == 0)] <- 1
    
  }
  
  Xtrain <- (Xtrain - t(matrix(rep(t(cent), nrow(Xtrain)), ncol = nrow(Xtrain)))) %*% diag(1/fscal)
  
  return(Xtrain)
  
}


#################################################################
# calculate the right singular vector of X by NIPALS
# input
# X = matrix
# output
# right singular vector
#################################################################

NIPALS <- function(X) {
  
  E <- as.matrix(X)
  
  eps <- 10^-6
  
  num <- 10^4
  
  p <- as.matrix(E[1, ], ncol = 1)
  
  j <- 0
  
  repeat {
    
    j <- j + 1
    
    p <- p/(sum(p^2))^0.5
    
    t <- E %*% p
    
    pp <- t(E) %*% t/sum(t^2)
    
    pp <- pp/(sum(pp^2))^0.5
    
    e <- pp - p
    
    if ((sum(e^2)^0.5/sum(pp * p)^0.5) <= eps) {
      
      P <- pp
      
      break
      
    }
    
    if (j > num)
      break
    
    p <- pp
    
  }
  
  return(p)
  
}
