# Supplementary material for: Toward Power Analysis for Partial Least Squares‐Based Methods
Source: Biom J. 2025 Mar 13;67(2):e70050. doi: 10.1002/bimj.70050 (PMC11905696; doi:10.1002/bimj.70050)
Supplement: Supplementary file 1 — Supporting Information [file BIMJ-67-e70050-s001.zip › Code_and_data/case_study/power_for_parallel.R]

#################################################################
# Parallel computation of the power
# input
# m = object obtained by PLS2C.repeatedCV
# N = number of simulated datasets
# R2Xmin = minimun R2X of the model of the pilot data
# Nperm = number of random permutations of the randomization test
# num = vector with the number of observations per class
# type = 'cv' uses the predictive score calculated by CV 'calc' uses the predictive score in fitting
# alpha = significance level for Type I error
# seed1 = seed for random numbers
# Ncore = number of cores
# output
# power = power of the test statistics
# powerCV = power of the test statistics calculated by CV
# values = means of the test statistics
# valuesCV = means values of the test statistics in CV
# range = percentiles of the test statistics [alpha,1-alpha]
# rangeCV = percentiles of the test statistics in CV [alpha, 1-alpha]
# log = p-values and values of the test statistics in fitting for each simulated dataset
# logCV = p-values and values of the test statistics in CV for each simulated dataset
# log.simulation = RV,PI,R2X,f for each simulated dataset and\\tminimun values of these parameters
# time = time of calculation
#################################################################

powerParallel <- function(m, N, R2Xmin, Nperm, num, type, alpha, seed1, Ncore) {
  
  method <- "gauss"
  
  constraint <- "ortho"
  
  # parallel setting
  
  library(foreach)
  
  library(parallel)
  
  cluster <- makeCluster(Ncore, type = "PSOCK")
  
  doParallel::registerDoParallel(cluster)
  
  clusterEvalQ(cluster, {
    
    library(compositions)
    
    library(pROC)
    
    source("case_study/PLS2C_nipals.R")
    
    source("case_study/data_simulation.R")
    
  })
  
  A <- m$model$A
  
  Nrep <- nrow(m$log)
  
  NCV <- m$model$NCV
  
  scaling <- m$model$scaling
  
  k <- 0
  
  start.time <- Sys.time()
  
  pb <- txtProgressBar(min = 0, max = length(num), style = 3)
  
  for (j in 1:length(num)) {
    
    k <- k + 1
    
    x <- foreach(i = 1:N) %dopar% {
      
      sim <- simulation(m, num[j], R2Xmin, type, method, constraint, i + seed1, "n")
      
      datasim <- sim$data
      
      msim <- PLS2C.repeatedCV(as.matrix(datasim[, 2:ncol(datasim)]), data.frame(class = datasim[,
                                                                                                 1]), A, NCV, Nrep, scaling, "n")
      
      psim <- PLS2C.permutationtest(msim, Nperm, i + seed1, "n")
      
      c(psim$p.values[2, ], psim$p.values[1, ], sim$RV, sim$PI, sim$R2X, sim$f, psim$p.valuesCV[2,
      ], psim$p.valuesCV[1, ])
      
    }
    
    for (i in 1:length(x)) {
      
      if (i == 1)
        p.values <- x[[1]][1:3] else p.values <- rbind(p.values, x[[i]][1:3])
        
        if (i == 1)
          values <- x[[1]][4:6] else values <- rbind(values, x[[i]][4:6])
          
          if (i == 1)
            log <- x[[1]][7:10] else log <- rbind(log, x[[i]][7:10])
            
            if (i == 1)
              p.valuesCV <- x[[1]][11:13] else p.valuesCV <- rbind(p.valuesCV, x[[i]][11:13])
              
              if (i == 1)
                valuesCV <- x[[1]][14:16] else valuesCV <- rbind(valuesCV, x[[i]][14:16])
                
                
    }
    
    rownames(p.values) <- paste("sim", seq(1, N), sep = "")
    
    colnames(p.values) <- c("pMCC", "pscore", "pR2")
    
    rownames(values) <- rownames(p.values)
    
    colnames(values) <- c("MCC", "score", "R2")
    
    colnames(log) <- c("RV", "PI", "R2X", "f")
    
    rownames(log) <- rownames(p.values)
    
    colnames(p.valuesCV) <- c("pMCCcv", "pscoreCV", "pQ2")
    
    rownames(p.valuesCV) <- rownames(p.values)
    
    colnames(valuesCV) <- c("MCCcv", "scoreCV", "Q2")
    
    rownames(valuesCV) <- rownames(values)
    
    #write.csv(p.values, paste("logN", num[j], "p.csv", sep = ""))
    
    #write.csv(values, paste("logN", num[j], "values.csv", sep = ""))
    
    #write.csv(p.valuesCV, paste("logN", num[j], "pCV.csv", sep = ""))
    
    #write.csv(valuesCV, paste("logN", num[j], "valuesCV.csv", sep = ""))
    
    if (k == 1)
      p <- list(p.values) else p <- c(p, list(p.values))
    
    if (k == 1)
      s <- list(values) else s <- c(s, list(values))
    
    if (k == 1)
      l <- list(log) else l <- c(l, list(log))
    
    if (k == 1)
      pCV <- list(p.valuesCV) else pCV <- c(pCV, list(p.valuesCV))
    
    if (k == 1)
      sCV <- list(valuesCV) else sCV <- c(sCV, list(valuesCV))
    
    Sys.sleep(0.001)
    
    setTxtProgressBar(pb, k)
    
  }
  
  close(pb)
  
  stopCluster(cl = cluster)
  
  end.time <- Sys.time()
  
  names(p) <- paste("N", num, sep = "")
  
  names(s) <- names(p)
  
  names(pCV) <- names(p)
  
  names(sCV) <- names(p)
  
  beta <- matrix(rep(-999, length(p) * ncol(p[[1]])), nrow = length(p))
  
  rownames(beta) <- names(p)
  
  colnames(beta) <- colnames(p[[1]])
  
  betaCV <- matrix(rep(-999, length(pCV) * ncol(pCV[[1]])), nrow = length(pCV))
  
  rownames(betaCV) <- names(pCV)
  
  colnames(betaCV) <- colnames(pCV[[1]])
  
  values <- matrix(rep(-999, length(s) * ncol(s[[1]])), nrow = length(s))
  
  colnames(values) <- colnames(s[[1]])
  
  rownames(values) <- names(s)
  
  range <- values
  
  valuesCV <- matrix(rep(-999, length(sCV) * ncol(sCV[[1]])), nrow = length(sCV))
  
  colnames(valuesCV) <- colnames(sCV[[1]])
  
  rownames(valuesCV) <- names(sCV)
  
  rangeCV <- valuesCV
  
  for (i in 1:length(p)) {
    
    for (j in 1:ncol(p[[i]])) {
      
      beta[i, j] <- length(which(p[[i]][, j] <= (alpha/A)))/nrow(p[[i]])
      
      betaCV[i, j] <- length(which(pCV[[i]][, j] <= (alpha/A)))/nrow(pCV[[i]])
      
    }
    
  }
  
  for (i in 1:length(s)) {
    
    for (j in 1:ncol(s[[i]])) {
      
      values[i, j] <- round(mean(s[[i]][, j]), 3)
      
      valuesCV[i, j] <- round(mean(sCV[[i]][, j]), 3)
      
      range[i, j] <- paste(round(quantile(s[[i]][, j], c(alpha)), 3), "-", round(quantile(s[[i]][,
                                                                                                 j], c(1 - alpha)), 3), sep = "")
      
      rangeCV[i, j] <- paste(round(quantile(sCV[[i]][, j], c(alpha)), 3), "-", round(quantile(sCV[[i]][,
                                                                                                       j], c(1 - alpha)), 3), sep = "")
      
    }
    
  }
  
  for (i in 1:length(l)) {
    
    if (i == 1)
      l1 <- apply(l[[i]], 2, min) else l1 <- rbind(l1, apply(l[[i]], 2, min))
      
  }
  
  if (length(l) == 1)
    names(l1) <- c("minRV", "minPI", "minR2X", "minf") else colnames(l1) <- c("minRV", "minPI", "minR2X", "minf")
  
  r <- list(power = beta, powerCV = betaCV, values = values, valuesCV = valuesCV, ranges = range,
            rangesCV = rangeCV, log = list(p.values = p, values = s), logCV = list(p.values = pCV, values = sCV),
            log.simulation = list(log = l, summary = l1), time = end.time - start.time)
  
  return(r)
  
}
