# Supplementary material for: Toward Power Analysis for Partial Least Squares‐Based Methods
Source: Biom J. 2025 Mar 13;67(2):e70050. doi: 10.1002/bimj.70050 (PMC11905696; doi:10.1002/bimj.70050)
Supplement: Supplementary file 1 — Supporting Information [file BIMJ-67-e70050-s001.zip › Code_and_data/case_study/results/aqueous_humour_ref.csv]

	MCC	Score	R2	pMCC	pScore	pR2	powerMCC	powerScore	powerR2	MCCcv	ScoreCV	Q2	pMCCcv	pScoreCV	pQ2	powerMCCcv	powerScoreCV	powerQ2	minRV	minPI	minR2X	minf
A1	0.830840596138354	10.4475774434206	0.656940373418039	0.002	0.002	0.002	1	1	1	0.728735632183908	8.80249806741573	0.570841394029742	0.002	0.002	0.002	1	1	1	0.992739901911966	0.994913998096749	0.809959586927934	4.5006760875756
A2	0.866210491252204	12.7391382236388	0.740065061701619	0.002	0.002	0.002	1	1	1	0.766222179577007	9.8336326840909	0.625665941708464	0.002	0.002	0.002	1	1	1	0.991896942617756	0.995044920927905	0.808763613735008	4.47953366475307
A3	0.932183908045977	14.7998337048368	0.793504505018585	0.002	0.002	0.002	1	1	1	0.796551724137931	9.51742662212697	0.598317400651713	0.002	0.002	0.002	1	1	1	0.987650612225186	0.993549715625785	0.805562943263884	4.36603948369053
A4	0.966628948415814	15.6776584477409	0.811750080688396	0.002	0.002	0.002	1	1	1	0.766222179577007	8.81275190071609	0.544824227797491	0.002	0.002	0.002	1	1	1	0.991098825599162	0.99450081347378	0.801034672075287	4.1999523621284
