# Supplementary material for: Toward Power Analysis for Partial Least Squares‐Based Methods
Source: Biom J. 2025 Mar 13;67(2):e70050. doi: 10.1002/bimj.70050 (PMC11905696; doi:10.1002/bimj.70050)
Supplement: Supplementary file 1 — Supporting Information [file BIMJ-67-e70050-s001.zip › Code_and_data/case_study/results/aqueous_humour_results.csv]

	pMCC	pscore	pR2	MCC	score	R2	MCC	score	R2	pMCCcv	pscoreCV	pQ2	MCCcv	scoreCV	Q2	MCCcv	scoreCV	Q2	minRV	minPI	minR2X	minf	seed
N8	0	0.65	0.65	0.989	10.586	0.871	0.882-1	7.041-16.692	0.78-0.952	0.61	0.73	0.8	0.729	4.586	0.491	0.378-1	2.094-8.691	-0.011-0.819	0.884524066411427	0.953916658595396	0.808763613735008	26.878233267392	1
N12	0.64	1	1	0.964	10.395	0.82	0.845-1	7.749-13.341	0.732-0.89	0.97	0.96	0.98	0.789	6.174	0.588	0.581-1	3.72-8.602	0.318-0.766	0.879671121334636	0.955709381205439	0.808763613735008	13.6343555797881	1
N20	1	1	1	0.949	12.27	0.791	0.859-1	9.767-15.59	0.715-0.865	1	1	1	0.85	8.953	0.657	0.7-0.951	6.643-11.611	0.519-0.776	0.985053918527073	0.99038927412701	0.808763613735008	7.10624634905982	1
N30	1	1	1	0.935	14.21	0.772	0.865-1	11.452-17.023	0.693-0.833	1	1	1	0.864	11.379	0.679	0.767-0.935	9.04-13.907	0.575-0.769	0.991896942617756	0.995044920927905	0.808763613735008	4.47953366475307	1
N42	1	1	1	0.924	16.441	0.763	0.858-0.976	14.03-19.3	0.706-0.82	1	1	1	0.869	13.836	0.692	0.763-0.952	11.367-16.302	0.608-0.762	0.995226142889422	0.995322874946234	0.808763613735008	3.23431731344766	1
N8	0	0.78	0.78	0.991	10.883	0.884	0.882-1	7.782-14.435	0.812-0.937	0.7	0.87	0.92	0.763	4.821	0.556	0.378-1	2.739-7.204	0.248-0.781	0.938921950915854	0.967551989976296	0.808763613735008	26.852429024142	100
N12	0.74	1	1	0.977	11.323	0.844	0.92-1	8.301-15.574	0.758-0.917	0.97	1	1	0.822	6.62	0.623	0.585-1	4.246-10.043	0.391-0.814	0.954176139047947	0.977782294457191	0.808763613735008	13.51552069532	100
N20	1	1	1	0.957	12.605	0.801	0.9-1	10.099-15.949	0.729-0.87	1	1	1	0.861	9.202	0.669	0.651-1	6.546-12.176	0.513-0.791	0.986554392408714	0.99099336409489	0.808763613735008	7.10698952477143	100
N30	1	1	1	0.95	14.636	0.783	0.869-1	12.269-17.348	0.722-0.838	1	1	1	0.872	11.626	0.688	0.767-0.967	9.484-13.932	0.597-0.765	0.985590565266891	0.993090058456163	0.808763613735008	4.52753005631414	100
N42	1	1	1	0.937	16.86	0.773	0.88-1	14.385-19.522	0.716-0.823	1	1	1	0.877	14.131	0.702	0.786-0.953	11.609-16.542	0.617-0.768	0.991002788401393	0.992377052958513	0.808763613735008	3.13216996750947	100
N8	0	0.64	0.65	0.991	10.737	0.874	0.882-1	6.723-16.562	0.764-0.951	0.63	0.79	0.84	0.725	4.7	0.522	0.258-1	2.178-7.574	0.077-0.794	0.925967332193767	0.954548963300135	0.808763613735008	28.1973489337153	1000
N12	0.67	0.98	0.98	0.963	10.628	0.821	0.845-1	7.367-15.482	0.712-0.916	0.96	0.98	0.99	0.796	6.207	0.59	0.585-1	3.846-9.077	0.301-0.784	0.962155542630868	0.976963069111228	0.808763613735008	14.337172613274	1000
N20	1	1	1	0.955	12.293	0.793	0.9-1	9.704-14.652	0.712-0.85	1	1	1	0.841	8.902	0.654	0.651-0.951	6.429-11.239	0.499-0.757	0.978333041306648	0.988985023008376	0.808763613735008	7.3519569217001	1000
N30	1	1	1	0.937	14.292	0.774	0.865-1	11.504-16.976	0.695-0.832	1	1	1	0.863	11.435	0.68	0.735-0.967	8.61-13.967	0.541-0.766	0.984422567039179	0.992561688864891	0.808763613735008	4.86206164781094	1000
N42	1	1	1	0.93	16.313	0.761	0.858-0.978	13.774-18.887	0.698-0.813	1	1	1	0.872	13.728	0.688	0.788-0.953	11.069-16.082	0.593-0.759	0.991336172640168	0.993501101482008	0.808763613735008	3.34309913456904	1000
N8	0	0.75	0.75	0.991	10.901	0.88	0.882-1	7.101-15.948	0.783-0.948	0.67	0.81	0.86	0.754	4.747	0.539	0.5-1	2.623-7.741	0.172-0.792	0.829922837163502	0.935231519178948	0.808763613735008	26.2505461724913	5000
N12	0.67	0.99	0.99	0.965	10.886	0.831	0.833-1	7.582-14.67	0.723-0.907	0.97	0.97	0.98	0.799	6.343	0.599	0.581-1	3.962-9.57	0.367-0.786	0.915332881791796	0.966928299140794	0.808763613735008	13.6239143334817	5000
N20	0.98	1	1	0.943	12.48	0.794	0.851-1	9.491-16.459	0.703-0.877	1	1	1	0.849	9.204	0.669	0.7-0.951	6.887-11.665	0.536-0.783	0.979542778004449	0.989222570106185	0.808763613735008	6.92548299455676	5000
N30	1	1	1	0.932	14.463	0.776	0.834-1	11.403-17.763	0.692-0.845	1	1	1	0.86	11.505	0.681	0.732-0.967	8.625-14.106	0.557-0.774	0.985114957147933	0.992288858716886	0.808763613735008	4.39213149474014	5000
N42	1	1	1	0.927	16.503	0.764	0.857-0.976	13.933-19.198	0.703-0.818	1	1	1	0.867	13.856	0.691	0.786-0.952	11.535-16.865	0.614-0.776	0.988559867013002	0.990538768915559	0.808763613735008	2.97981678252134	5000
N8	0	0.71	0.71	0.988	10.446	0.873	0.882-1	6.714-14.874	0.763-0.94	0.65	0.74	0.77	0.743	4.582	0.523	0.5-1	2.496-7.548	0.176-0.797	0.841037618344939	0.940326607067992	0.808763613735008	25.4878354787585	10000
N12	0.62	0.99	0.99	0.962	10.5	0.823	0.845-1	7.618-14.009	0.725-0.899	0.98	1	1	0.8	6.239	0.602	0.585-1	4.076-8.639	0.37-0.769	0.962949577910925	0.974973317850228	0.808763613735008	13.730722052538	10000
N20	1	1	1	0.943	12.254	0.792	0.851-1	9.874-15.033	0.72-0.856	1	1	1	0.848	8.993	0.661	0.7-0.951	6.945-11.661	0.534-0.774	0.981183924967671	0.989823018023893	0.808763613735008	7.13451085911367	10000
N30	1	1	1	0.926	14.072	0.769	0.845-1	11.556-16.701	0.697-0.828	1	1	1	0.848	11.152	0.669	0.735-0.935	8.8-13.762	0.561-0.764	0.988207671401322	0.993447885150092	0.808763613735008	4.54133261652771	10000
N42	1	1	1	0.926	16.443	0.763	0.858-0.976	13.491-19.318	0.689-0.82	1	1	1	0.865	13.799	0.69	0.785-0.952	11.074-16.201	0.59-0.761	0.995504833228801	0.994234132073386	0.808763613735008	3.18932038132505	10000
