# Supplementary material for: Toward Power Analysis for Partial Least Squares‐Based Methods
Source: Biom J. 2025 Mar 13;67(2):e70050. doi: 10.1002/bimj.70050 (PMC11905696; doi:10.1002/bimj.70050)
Supplement: Supplementary file 1 — Supporting Information [file BIMJ-67-e70050-s001.zip › Code_and_data/case_study/results/table1.csv]

	MCC	Score	R2
A1	0.830840596138354	10.4475774434206	0.656940373418039
A2	0.866210491252204	12.7391382236388	0.740065061701619
A3	0.932183908045977	14.7998337048368	0.793504505018585
A4	0.966628948415814	15.6776584477409	0.811750080688396
