# Supplementary material for: Toward Power Analysis for Partial Least Squares‐Based Methods
Source: Biom J. 2025 Mar 13;67(2):e70050. doi: 10.1002/bimj.70050 (PMC11905696; doi:10.1002/bimj.70050)
Supplement: Supplementary file 1 — Supporting Information [file BIMJ-67-e70050-s001.zip › Code_and_data/case_study/results/table2.csv]

	MCC	Score	R2
A1	0.881917103688197	6.88334519260962	0.612305130384937
A2	1	13.0966767568297	0.851133574711557
A3	1	19.2720919923048	0.925264103534459
A4	1	36.0513294180298	0.977438492018387
