# Supplementary material for: Toward Power Analysis for Partial Least Squares‐Based Methods
Source: Biom J. 2025 Mar 13;67(2):e70050. doi: 10.1002/bimj.70050 (PMC11905696; doi:10.1002/bimj.70050)
Supplement: Supplementary file 1 — Supporting Information [file BIMJ-67-e70050-s001.zip › Code_and_data/case_study/results/wheezing_ref.csv]

	MCC	Score	R2	pMCC	pScore	pR2	powerMCC	powerScore	powerR2	MCCcv	ScoreCV	Q2	pMCCcv	pScoreCV	pQ2	powerMCCcv	powerScoreCV	powerQ2	minRV	minPI	minR2X	minf
A1	0.881917103688197	6.88334519260962	0.612305130384937	0.016	0.046	0.046	0.76	0.95	0.95	0.563601861976635	5.19456605985317	0.459604348625025	0.008	0.002	0.002	0.99	0.99	1	0.975979066042305	0.980723257886091	0.81847818141566	6.93333158037835
A2	1	13.0966767568297	0.851133574711557	0.114	0.012	0.012	0.83	1	1	0.75	6.06302174265836	0.536480593645228	0.002	0.002	0.002	1	1	1	0.969838935167003	0.981250257371536	0.817357446281816	6.91947412159852
A3	1	19.2720919923048	0.925264103534459	0.69	0.02	0.02	0	1	1	0.881917103688197	7.30342828598209	0.629014861338045	0.002	0.002	0.002	1	1	1	0.9743754431416	0.982122261645569	0.815431874465826	6.7443825269888
A4	1	36.0513294180298	0.977438492018387	0.992	0.002	0.002	0	1	1	0.827170191868511	6.82665389833604	0.600042336365367	0.002	0.002	0.002	1	1	1	0.97801329830245	0.980443521371332	0.813210757671376	6.68693780974301
