# Supplementary material for: Toward Power Analysis for Partial Least Squares‐Based Methods
Source: Biom J. 2025 Mar 13;67(2):e70050. doi: 10.1002/bimj.70050 (PMC11905696; doi:10.1002/bimj.70050)
Supplement: Supplementary file 1 — Supporting Information [file BIMJ-67-e70050-s001.zip › Code_and_data/case_study/results/wheezing_results.csv]

	pMCC	pscore	pR2	MCC	score	R2	MCC	score	R2	pMCCcv	pscoreCV	pQ2	MCCcv	scoreCV	Q2	MCCcv	scoreCV	Q2	minRV	minPI	minR2X	minf	seed
N8	0	0.2	0.2	0.916	6.782	0.749	0.75-1	4.82-9.984	0.624-0.877	0.86	0.89	0.95	0.715	4.143	0.505	0.5-1	2.166-6.494	0.215-0.74	0.961116795322487	0.960431203636172	0.81847818141566	44.4150191397814	1
N12	0.49	0.75	0.75	0.86	7.279	0.694	0.585-1	5.438-9.135	0.573-0.791	0.95	0.98	0.99	0.718	5.298	0.53	0.43-0.92	3.194-7.135	0.294-0.694	0.963153094949668	0.9668669596434	0.81847818141566	11.3041649310127	1
N16	0.76	0.95	0.95	0.833	7.936	0.664	0.689-1	6.014-10.908	0.547-0.799	0.99	0.99	1	0.726	6.148	0.529	0.504-0.939	3.816-8.622	0.289-0.708	0.975979066042305	0.980723257886091	0.81847818141566	6.93333158037835	1
N24	0.96	1	1	0.808	9.022	0.632	0.667-0.92	7.256-11.104	0.534-0.728	1	1	1	0.724	7.536	0.536	0.583-0.876	5.746-9.675	0.411-0.667	0.989737891148801	0.986051731154406	0.81847818141566	3.87901919058398	1
N8	0	0.23	0.23	0.927	7.05	0.764	0.75-1	4.898-9.851	0.631-0.874	0.8	0.9	0.95	0.717	4.364	0.53	0.378-1	2.411-6.727	0.259-0.753	0.942722873364761	0.955322649108841	0.81847818141566	45.6785256668654	100
N12	0.49	0.74	0.74	0.87	7.436	0.701	0.676-1	5.491-10.605	0.578-0.836	0.96	0.97	0.98	0.723	5.359	0.525	0.5-0.924	3.345-8.225	0.283-0.751	0.969994506568078	0.97702247370741	0.81847818141566	11.6528149665578	100
N16	0.75	0.94	0.94	0.837	7.925	0.666	0.625-0.942	5.992-10.24	0.545-0.778	1	1	1	0.725	6.169	0.533	0.561-0.882	4.288-8.463	0.353-0.701	0.979638324169059	0.984922399702627	0.81847818141566	7.09239547072549	100
N24	0.96	1	1	0.81	8.993	0.632	0.667-0.917	7.069-10.719	0.521-0.714	1	1	1	0.73	7.533	0.538	0.546-0.876	5.623-9.313	0.401-0.646	0.992367003131526	0.988717303590071	0.81847818141566	3.87720169990254	100
N8	0	0.25	0.25	0.915	6.839	0.748	0.75-1	4.405-10.319	0.581-0.884	0.78	0.87	0.92	0.695	4.243	0.506	0.372-0.888	2.01-6.787	0.141-0.756	0.891622228922382	0.943988153735739	0.81847818141566	40.7502730300129	1000
N12	0.47	0.72	0.72	0.86	7.088	0.684	0.676-1	5.204-9.445	0.552-0.802	0.95	0.98	1	0.698	5.101	0.511	0.43-0.92	3.213-7.218	0.3-0.705	0.974990756636344	0.976794509929334	0.81847818141566	11.8692104024478	1000
N16	0.74	0.92	0.92	0.823	7.501	0.644	0.689-0.939	5.568-9.543	0.508-0.752	0.99	0.99	1	0.701	5.809	0.509	0.504-0.882	4.121-7.792	0.347-0.659	0.985987032491702	0.985280226990463	0.81847818141566	7.18449436227293	1000
N24	0.92	0.99	0.99	0.791	8.688	0.615	0.63-0.917	6.768-10.696	0.499-0.713	1	1	1	0.703	7.231	0.516	0.502-0.845	5.291-9.281	0.373-0.639	0.99414954184287	0.990651416495775	0.81847818141566	3.70187865248819	1000
N8	0	0.28	0.28	0.931	7.092	0.763	0.75-1	4.871-10.089	0.629-0.879	0.82	0.92	0.95	0.737	4.487	0.535	0.5-1	2.245-6.945	0.232-0.762	0.911881858886077	0.94076871584709	0.81847818141566	36.0967265174322	5000
N12	0.57	0.86	0.86	0.897	7.679	0.715	0.753-1	5.617-10.422	0.589-0.832	0.99	0.99	1	0.769	5.641	0.557	0.585-0.924	3.654-7.914	0.353-0.729	0.964674514192592	0.968639146455383	0.81847818141566	10.8064178651371	5000
N16	0.84	0.95	0.95	0.87	8.317	0.687	0.689-1	6.1-10.477	0.554-0.785	1	1	1	0.768	6.534	0.561	0.564-0.939	4.331-8.658	0.356-0.708	0.972087628607783	0.984281444535124	0.81847818141566	6.69187923321484	5000
N24	0.98	1	1	0.837	9.456	0.652	0.669-0.959	7.186-11.622	0.529-0.746	1	1	1	0.758	7.924	0.561	0.581-0.884	5.806-10.042	0.407-0.676	0.983203656429524	0.987620041553803	0.81847818141566	3.59971630036216	5000
N8	0	0.2	0.2	0.899	6.575	0.737	0.75-1	4.481-9.317	0.589-0.861	0.81	0.88	0.93	0.684	4.032	0.478	0.258-0.888	1.961-6.395	0.114-0.726	0.935059615053361	0.93755904610897	0.81847818141566	39.3676643500596	10000
N12	0.44	0.71	0.71	0.857	7.123	0.688	0.676-1	5.418-8.909	0.572-0.783	0.98	0.98	0.99	0.723	5.177	0.52	0.507-0.92	3.453-6.998	0.339-0.683	0.973629914915611	0.975742884871361	0.81847818141566	11.8753437854134	10000
N16	0.79	0.95	0.95	0.847	7.828	0.664	0.689-0.942	5.984-10.036	0.544-0.771	1	1	1	0.737	6.128	0.533	0.504-0.939	4.281-8.074	0.367-0.677	0.982561913388755	0.981829849647047	0.81847818141566	7.32367480254772	10000
N24	0.97	1	1	0.82	8.967	0.631	0.669-0.92	7.403-10.929	0.544-0.722	1	1	1	0.734	7.537	0.536	0.546-0.876	5.939-9.562	0.415-0.66	0.989596025356247	0.987093720116394	0.81847818141566	3.91439984813731	10000
