# Supplementary material for: Toward Power Analysis for Partial Least Squares‐Based Methods
Source: Biom J. 2025 Mar 13;67(2):e70050. doi: 10.1002/bimj.70050 (PMC11905696; doi:10.1002/bimj.70050)
Supplement: Supplementary file 1 — Supporting Information [file BIMJ-67-e70050-s001.zip › Code_and_data/powerPLS/cran-comments.md]

Dear CRAN Team,
this is a resubmission of package 'powerPLS'. I have added the following changes: 

- update documentation, 
- speed up the function sim_XY,
- add data example

Please upload to CRAN.
Best, Angela


## R CMD check results

0 errors | 0 warnings | 0 note

## Test environments

R version 4.4.0 (2024-04-24 ucrt)
Platform: x86_64-w64-mingw32/x64
Running under: Windows 11 x64 (build 22631)
