# Supplementary material for: Toward Power Analysis for Partial Least Squares‐Based Methods
Source: Biom J. 2025 Mar 13;67(2):e70050. doi: 10.1002/bimj.70050 (PMC11905696; doi:10.1002/bimj.70050)
Supplement: Supplementary file 1 — Supporting Information [file BIMJ-67-e70050-s001.zip › Code_and_data/powerPLS/CRAN-SUBMISSION]

Version: 0.2.0
Date: 2024-09-30 07:57:20 UTC
SHA: 8abe7f1ae58dd6a8ecb27b3c9f4efb2e3e41cab9
