# Supplementary material for: Toward Power Analysis for Partial Least Squares‐Based Methods
Source: Biom J. 2025 Mar 13;67(2):e70050. doi: 10.1002/bimj.70050 (PMC11905696; doi:10.1002/bimj.70050)
Supplement: Supplementary file 1 — Supporting Information [file BIMJ-67-e70050-s001.zip › Code_and_data/powerPLS/DESCRIPTION]

Package: powerPLS
Type: Package
Title: Power Analysis for PLS Classification
Version: 0.2.0
Authors@R: c(person(given="Angela", family="Andreella", comment=c("Main author", ORCID  = "0000-0002-1141-3041"), email="angela.andreella@unive.it", role=c("aut", "cre")))
Description: It estimates power and sample size for Partial Least Squares-based methods described in Andreella, et al., (2024), <doi:10.48550/arXiv.2403.10289>. 
License: GPL (>= 2)
Encoding: UTF-8
LazyData: true
RoxygenNote: 7.3.2
Imports: compositions, FKSUM, nipals, MASS, foreach, parallel, simukde, ks, mvtnorm, pROC, caret
Language: en-US
BugReports: https://github.com/angeella/powerPLS/issues
URL: https://github.com/angeella/powerPLS
Depends: 
    R (>= 2.10)
