# Supplementary material for: Toward Power Analysis for Partial Least Squares‐Based Methods
Source: Biom J. 2025 Mar 13;67(2):e70050. doi: 10.1002/bimj.70050 (PMC11905696; doi:10.1002/bimj.70050)
Supplement: Supplementary file 1 — Supporting Information [file BIMJ-67-e70050-s001.zip › Code_and_data/powerPLS/man/sim_XY.Rd]

% Generated by roxygen2: do not edit by hand
% Please edit documentation in R/sim_XY.R
\name{sim_XY}
\alias{sim_XY}
\title{Simulate pilot data}
\usage{
sim_XY(out, n, seed = 123, post.transformation = TRUE, A, fast = FALSE)
}
\arguments{
\item{out}{Output from \code{PLSc}}

\item{n}{Number of observations to simulate}

\item{seed}{Seed value}

\item{post.transformation}{Boolean value. Default to \code{TRUE}, i.e., post transformation is applied in \code{PLSc}}

\item{A}{Number of score components used in \code{PLSc}.}

\item{fast}{Use the function \code{fk_density} from the \code{FKSUM} \code{R} package for kernel density estimation. Default to \code{FALSE}.}
}
\value{
Returns a list:
\describe{
  \item{Y_H1}{dependent variable, matrix with 2 columns and \code{n} rows (observations)}
  \item{X_H1}{predictor variables, matrix with \code{n} rows (observations) and number of columns equal to \code{out$X} (i.e., original dataset)}
}
}
\description{
Simulate data matrix under the alternative hypothesis with \code{n} observations by kernel density estimation
}
\examples{
datas <- simulatePilotData(nvar = 10, clus.size = c(5,5),m = 6,nvar_rel = 5,A = 2)
out <- PLSc(X = datas$X, Y = datas$Y, A = 3)
out_sim <- sim_XY(out = out, n = 10, A = 3)
}
\references{
For the general framework of power analysis for PLS-based methods see:

Andreella, A., Fino, L., Scarpa, B., & Stocchero, M. (2024). Towards a power analysis for PLS-based methods. arXiv preprint \url{https://arxiv.org/abs/2403.10289}.
}
\seealso{
\code{\link{PLSc}}, \code{\link{ptPLSc}}
}
\author{
Angela Andreella
}
