# Supplementary material for: Toward Power Analysis for Partial Least Squares‐Based Methods
Source: Biom J. 2025 Mar 13;67(2):e70050. doi: 10.1002/bimj.70050 (PMC11905696; doi:10.1002/bimj.70050)
Supplement: Supplementary file 1 — Supporting Information [file BIMJ-67-e70050-s001.zip › Code_and_data/powerPLS/man/simulatePilotData.Rd]

% Generated by roxygen2: do not edit by hand
% Please edit documentation in R/simulatePilotData.R
\name{simulatePilotData}
\alias{simulatePilotData}
\title{Simulate pilot data}
\usage{
simulatePilotData(seed = 123, nvar, clus.size, nvar_rel,m, A = 2, S1 = NULL, S2 = NULL)
}
\arguments{
\item{seed}{Seed value}

\item{nvar}{Number of variables}

\item{clus.size}{Vector of two elements, specifying the size of classes (only two classes are considered)}

\item{nvar_rel}{Number of variables relevant to predict the dependent variable}

\item{m}{Effect size of separation between classes}

\item{A}{Oracle number of score components}

\item{S1}{Covariance matrix for the first class. Default \code{NULL}, i.e., the identity is considered.}

\item{S2}{Covariance matrix for the second class. Default\code{NULL}, i.e., the identity is considered.}
}
\description{
Simulate cluster pilot data
}
\examples{
datas <- simulatePilotData(nvar = 10, clus.size = c(5,5),m = 6,nvar_rel = 5,A = 2)
}
\references{
For the general framework of power analysis for PLS-based methods see:

Andreella, A., Fino, L., Scarpa, B., & Stocchero, M. (2024). Towards a power analysis for PLS-based methods. arXiv preprint \url{https://arxiv.org/abs/2403.10289}.
}
\author{
Angela Andreella
 @return List with the following objects:
\describe{
  \item{X}{matrix of predictor variables with \code{nvar} columns and the sum of \code{clus.size} values as number of rows.}
  \item{Y}{vector of dependent variable with the sum of \code{clus.size} values as length}
}
}
