# Supplementary material for: Toward Power Analysis for Partial Least Squares‐Based Methods
Source: Biom J. 2025 Mar 13;67(2):e70050. doi: 10.1002/bimj.70050 (PMC11905696; doi:10.1002/bimj.70050)
Supplement: Supplementary file 1 — Supporting Information [file BIMJ-67-e70050-s001.zip › Code_and_data/powerPLS/NAMESPACE]

# Generated by roxygen2: do not edit by hand

export(AUCTest)
export(F1Test)
export(FMTest)
export(IDA)
export(PLSc)
export(R2Test)
export(computePower)
export(computeSampleSize)
export(computeWT)
export(dQ2Test)
export(mccTest)
export(ptPLSc)
export(repeatedCV_test)
export(scoreTest)
export(sensitivityTest)
export(sim_XY)
export(simulatePilotData)
export(specificityTest)
import(caret)
importFrom(FKSUM,fk_density)
importFrom(MASS,mvrnorm)
importFrom(compositions,clr)
importFrom(compositions,clrInv)
importFrom(compositions,ilr)
importFrom(compositions,ilrInv)
importFrom(foreach,"%dopar%")
importFrom(foreach,foreach)
importFrom(nipals,nipals)
importFrom(pROC,auc)
importFrom(pROC,roc)
importFrom(simukde,simulate_kde)
importFrom(stats,cor)
importFrom(stats,model.matrix)
importFrom(stats,princomp)
importFrom(stats,rnorm)
importFrom(stats,runif)
importFrom(stats,sd)
importFrom(stats,t.test)
importFrom(stats,var)
