# Supplementary material for: Toward Power Analysis for Partial Least Squares‐Based Methods
Source: Biom J. 2025 Mar 13;67(2):e70050. doi: 10.1002/bimj.70050 (PMC11905696; doi:10.1002/bimj.70050)
Supplement: Supplementary file 1 — Supporting Information [file BIMJ-67-e70050-s001.zip › Code_and_data/powerPLS/NEWS.md]

## version 0.1.0 [2024-03-20]

* It estimates power and sample size for Partial Least Squares-based methods described in Andreella, et al., (2024) <arXiv:2403.10289>.

## version 0.2.0 [2024-09-30]

* Add data example
* Speed up the sim_XY function
* Update documentation
