# Supplementary material for: Toward Power Analysis for Partial Least Squares‐Based Methods
Source: Biom J. 2025 Mar 13;67(2):e70050. doi: 10.1002/bimj.70050 (PMC11905696; doi:10.1002/bimj.70050)
Supplement: Supplementary file 1 — Supporting Information [file BIMJ-67-e70050-s001.zip › Code_and_data/powerPLS/R/AUCTest.R]

#' @title AUC test
#' @description Performs permutation-based test based on AUC
#' @usage AUCTest(X, Y, nperm = 100, A, randomization = FALSE,
#' Y.prob = FALSE, eps = 0.01, scaling = 'auto-scaling',
#' post.transformation = TRUE, cross.validation = FALSE, ...)
#' @param X data matrix where columns represent the \eqn{p} variables and
#' rows the \eqn{n} observations.
#' @param Y data matrix where columns represent the two classes and
#' rows the \eqn{n} observations.
#' @param nperm number of permutations. Default to 200.
#' @param A number of score components
#' @param randomization Boolean value. Default to \code{FALSE}. If \code{TRUE} the permutation p-value is computed
#' @param Y.prob Boolean value. Default \code{FALSE}. IF \code{TRUE} \code{Y} is a probability vector
#' @param eps Default 0.01. \code{eps} is used when \code{Y.prob = FALSE} to transform \code{Y} in a probability vector
#' @param scaling Type of scaling, one of
#' \code{c('auto-scaling', 'pareto-scaling', 'mean-centering')}. Default 'auto-scaling'.
#' @param post.transformation Boolean value. \code{TRUE} if you want to apply post transformation. Default \code{TRUE}
#' @param cross.validation Boolean value. Default \code{FALSE}. \code{TRUE} if you want to compute the observed test statistic by Nested cross-validation
#' @param ... additional arguments related to \code{cross.validation}. See \code{\link{repeatedCV_test}}
#' @author Angela Andreella
#' @importFrom compositions ilr
#' @importFrom pROC auc
#' @importFrom pROC roc
#' @export
#' @seealso Other test statistics implemented: \code{\link{mccTest}}, \code{\link{scoreTest}},
#' \code{\link{dQ2Test}}, \code{\link{sensitivityTest}}, \code{\link{F1Test}}, \code{\link{R2Test}},
#' \code{\link{specificityTest}}, \code{\link{FMTest}}.
#' @author Angela Andreella
#' @return List with the following objects:
#' \describe{
#'   \item{pv}{raw p-value. It equals \code{NA} if \code{randomization = FALSE}}
#'   \item{pv_adj}{adjusted p-value. It equals \code{NA} if \code{randomization = FALSE}}
#'   \item{test}{estimated test statistic}
#' }
#' @export
#' @references For the general framework of power analysis for PLS-based methods see:
#'
#' Andreella, A., Fino, L., Scarpa, B., & Stocchero, M. (2024). Towards a power analysis for PLS-based methods. arXiv preprint \url{https://arxiv.org/abs/2403.10289}.

#' @examples
#' datas <- simulatePilotData(nvar = 30, clus.size = c(5, 5), m = 6, nvar_rel = 5, A = 2)
#' out <- AUCTest(X = datas$X, Y = datas$Y, A = 1)
#' out


AUCTest <- function(X, Y, nperm = 100, A, randomization = FALSE, Y.prob = FALSE, eps = 0.01,
                    scaling = "auto-scaling", post.transformation = TRUE, cross.validation = FALSE, ...) {


  out <- PLSc(X = X, Y = Y, A = A, scaling = scaling, post.transformation = post.transformation,
              eps = eps, Y.prob = Y.prob, transformation = "ilr")

  if (!Y.prob) {

    if (is.null(dim(Y)) | ncol(as.matrix(Y)) == 1) {
      Yf <- as.matrix(Y)

      if (!is.factor(Yf)) {
        Yf <- as.factor(Yf)

      }
      levels(Yf) <- c(0, 1)
      Yf <- model.matrix(~0 + Yf)
    }

    # Transform to probability matrix
    Yf[which(Yf == 0)] <- eps
    Yf[which(Yf == 1)] <- 1 - (ncol(Yf) - 1) * eps

    # Centered log ratio transform transformation
    P <- matrix(ilr(Yf), ncol = 1)
  } else {
    P <- Y
  }
  s <- sd(P)
  Yfitted = matrix(ilrInv(s * (X %*% out$B))[, 3], ncol = 1)

  # observed AUC

  if (cross.validation) {
    AUC_obs <- repeatedCV_test(data = X, labels = Y, A = A, test_type = "AUCTest", ...)
  } else {
    AUC_obs <- suppressMessages(auc(roc(Y, as.numeric(Yfitted)))[1])
  }

  if (randomization) {
    null_distr <- replicate(nperm - 1, {

      idx <- sample(seq(nrow(X)), nrow(X), replace = FALSE)
      Xkp <- X[idx, ]

      out <- PLSc(X = Xkp, Y = Y, A = A, scaling = scaling, post.transformation = post.transformation,
                  eps = eps, Y.prob = Y.prob, transformation = "ilr")


      Yfitted = matrix(ilrInv(s * (Xkp %*% out$B))[, 3], ncol = 1)


      suppressMessages(auc(roc(Y, as.numeric(Yfitted)))[1])

    })
    null_distr <- c(AUC_obs, null_distr)
    pv <- mean(null_distr >= AUC_obs)

  } else {
    pv <- NA
  }


  return(list(pv = pv, pv_adj = min(pv * A, 1), test = AUC_obs))

}
