# Supplementary material for: Toward Power Analysis for Partial Least Squares‐Based Methods
Source: Biom J. 2025 Mar 13;67(2):e70050. doi: 10.1002/bimj.70050 (PMC11905696; doi:10.1002/bimj.70050)
Supplement: Supplementary file 1 — Supporting Information [file BIMJ-67-e70050-s001.zip › Code_and_data/powerPLS/R/computePower.R]

#' @title Power estimation
#' @description Estimates power for a given sample size, type I error level and number
#' of score components.
#' @usage computePower(X, Y, A, n, seed = 123,
#' Nsim = 100, nperm = 200, alpha = 0.05,
#' scaling = 'auto-scaling', test = 'R2',
#' Y.prob = FALSE, eps = 0.01, post.transformation = TRUE,
#' fast = FALSE, transformation = 'clr', ncores = NULL)
#' @param X Data matrix where columns represent the \eqn{p} variables and
#' rows the \eqn{n} observations.
#' @param Y Data matrix where columns represent the two classes and
#' rows the \eqn{n} observations.
#' @param A Number of score components
#' @param n Sample size
#' @param seed Seed value
#' @param Nsim Number of simulations
#' @param nperm Number of permutations
#' @param alpha Type I error level
#' @param scaling Type of scaling, one of
#' \code{c('auto-scaling', 'pareto-scaling', 'mean-centering')}. Default to 'auto-scaling'
#' @param test Type of test statistic, one of \code{c('score', 'mcc', 'R2')}. Default to 'R2'.
#' @param Y.prob Boolean value. Default \code{FALSE}. IF \code{TRUE} \code{Y} is a probability vector
#' @param eps Default 0.01. \code{eps} is used when \code{Y.prob = FALSE} to transform \code{Y} in a probability vector.
#' @param post.transformation Boolean value. \code{TRUE} if you want to apply post transformation. Default to \code{TRUE}
#' @param fast Use the function \code{fk_density} from the \code{FKSUM} \code{R} package for kernel density estimation. Default to \code{FALSE}.
#' @param transformation Transformation used to map \code{Y} in probability data vector. The options are 'ilr' and 'clr'.
#' @param ncores Number of cores, default NULL.
#' @author Angela Andreella
#' @return Returns a matrix of estimated power for each number of components and tests selected.
#' @export
#' @importFrom foreach %dopar%
#' @importFrom foreach foreach
#' @examples
#' \dontrun{
#' datas <- simulatePilotData(nvar = 10, clus.size = c(5, 5), m = 6, nvar_rel = 5, A = 2)
#' out <- computePower(X = datas$X, Y = datas$Y, A = 3, n = 20, test = 'R2')
#' }
#' @references For the general framework of power analysis for PLS-based methods see:
#'
#' Andreella, A., Fino, L., Scarpa, B., & Stocchero, M. (2024). Towards a power analysis for PLS-based methods. arXiv preprint \url{https://arxiv.org/abs/2403.10289}.


computePower <- function(X, Y, A, n, seed = 123, Nsim = 100, nperm = 200, alpha = 0.05, scaling = "auto-scaling",
                         test = "R2", Y.prob = FALSE, eps = 0.01, post.transformation = TRUE, fast = FALSE, transformation = "clr",
                         ncores = NULL) {

  if (any(!(test %in% c("R2", "mcc", "score")))) {
    stop("available tests are R2, mcc and score")
  }
  # Build the reference model PLS2c
  outPLS <- PLSc(X = X, Y = Y, A = A, Y.prob = Y.prob, eps = eps, scaling = scaling, post.transformation = post.transformation,
                 transformation = "clr")

  chk <- Sys.getenv("_R_CHECK_LIMIT_CORES_", "")

  if (nzchar(chk) && chk == "TRUE") {
    cl <- 2L  # use 2 cores
  } else {
    if (is.null(ncores)) {
      cl <- parallel::detectCores() - 2  #not overload the computer
    } else {
      cl <- ncores
    }
  }

  cl <- parallel::makeCluster(cl)

  pw <- foreach(a = c(1:Nsim), .errorhandling = "remove") %dopar% {

    pw_sim <- matrix(0, ncol = length(test), nrow = A)

    outsim <- sim_XY(out = outPLS, n = n, seed = a, A = A, post.transformation = post.transformation,
                     fast = fast)

    Xsim <- outsim$X_H1
    rownames(outsim$Y_H1) <- NULL


    if (length(table(outsim$Y_H1)) == 1) {
      Ysim <- as.numeric(outsim$Y_H1)
      if (Ysim[1] == 0) {
        Ysim[1] <- Ysim[1] + 1
      } else {
        Ysim[1] <- Ysim[1] - 1
      }

    } else {
      Ysim <- outsim$Y_H1[, 2]
    }

    results <- list()

    if ("mcc" %in% test) {

      results$pv_mcc <- sapply(c(1:A), function(x) {
        mccTest(X = Xsim, Y = Ysim, nperm = nperm, A = x, randomization = TRUE, Y.prob = Y.prob,
                eps = eps, scaling = scaling, post.transformation = post.transformation, seed = seed)$pv_adj
      })
    }
    if ("score" %in% test) {
      results$pv_score <- sapply(c(1:A), function(x) {
        scoreTest(X = Xsim, Y = Ysim, nperm = nperm, A = x, randomization = TRUE,
                  Y.prob = Y.prob, eps = eps, scaling = scaling,
                  post.transformation = post.transformation, seed = seed)$pv_adj
      })
    }
    if ("R2" %in% test) {
      results$pv_R2 <- sapply(c(1:A), function(x) {
        R2Test(X = Xsim, Y = Ysim, nperm = nperm, A = x, randomization = TRUE, Y.prob = Y.prob,
               eps = eps, scaling = scaling, post.transformation = post.transformation,
               seed = seed)$pv_adj
      })
    }

    pv_out <- data.frame(matrix(unlist(results), nrow = A))

    pw_sim <- ifelse(pv_out <= alpha, pw_sim + 1, pw_sim)

    colnames(pw_sim) <- gsub("pv_", "", names(results))
    rownames(pw_sim) <- seq(A)
    pw_sim
  }
  parallel::stopCluster(cl)
  Nsim_final <- length(pw)
  if (Nsim != Nsim_final) {
    warning(paste0("The power was calculated with "), Nsim_final, " simulations instead of ",
            Nsim)
  }
  pw <- Reduce("+", pw)/Nsim_final

  return(pw)
}
