# Supplementary material for: Toward Power Analysis for Partial Least Squares‐Based Methods
Source: Biom J. 2025 Mar 13;67(2):e70050. doi: 10.1002/bimj.70050 (PMC11905696; doi:10.1002/bimj.70050)
Supplement: Supplementary file 1 — Supporting Information [file BIMJ-67-e70050-s001.zip › Code_and_data/powerPLS/R/computeSampleSize.R]

#' @title Sample size estimation
#' @description Compute optimal sample size
#' @usage computeSampleSize(n, X, Y, A, alpha, beta,
#' nperm, Nsim, seed, test = 'R2', ...)
#' @param n Vector of sample sizes to consider
#' @param X Data matrix where columns represent the \eqn{p} variables and
#' rows the \eqn{n} observations.
#' @param Y Data matrix where columns represent the two classes and
#' rows the \eqn{n} observations.
#' @param A Number of score components
#' @param alpha Type I error level. Default to 0.05
#' @param beta Type II error level. Default to 0.2.
#' @param Nsim Number of simulations. Default to 100.
#' @param nperm Number of permutations. Default to 100.
#' @param seed Seed value
#' @param test Type of test, one of \code{c('score', 'mcc', 'R2')}.
#' Default to 'R2'.
#' @param ... Further parameters.
#' @author Angela Andreella
#' @return Returns a data frame that contains the estimated power for each
#' sample size and number of components considered
#' @importFrom foreach %dopar%
#' @importFrom foreach foreach
#' @export
#' @examples
#' \dontrun{
#' datas <- simulatePilotData(nvar = 10, clus.size = c(5, 5), m = 6, nvar_rel = 5, A = 2)
#' out <- computeSampleSize(X = datas$X, Y = datas$Y, A = 2, A = 3, n = 20, test = 'R2')
#' }
#' @references For the general framework of power analysis for PLS-based methods see:
#'
#' Andreella, A., Fino, L., Scarpa, B., & Stocchero, M. (2024). Towards a power analysis for PLS-based methods. arXiv preprint \url{https://arxiv.org/abs/2403.10289}.
#' @seealso \code{\link{computePower}}


computeSampleSize <- function(n, X, Y, A, alpha = 0.05, beta = 0.2, nperm = 100, Nsim = 100,
                              seed = 123, test = "R2", ...) {

  samplesize <- foreach(x = seq(length(n)), .combine = cbind) %dopar% {
    computePower(X = X, Y = Y, A = A, n = n[x], nperm = nperm, Nsim = Nsim, alpha = alpha,
                 test = test, ...)
  }

  samplesize <- list(size = n, power = samplesize, A = A)

  out <- data.frame(Power = as.vector(t(samplesize$power)), Size = rep(n), A = rep(seq(A),
                                                                                   each = length(n)))


  return(out)
}
