# Supplementary material for: Toward Power Analysis for Partial Least Squares‐Based Methods
Source: Biom J. 2025 Mar 13;67(2):e70050. doi: 10.1002/bimj.70050 (PMC11905696; doi:10.1002/bimj.70050)
Supplement: Supplementary file 1 — Supporting Information [file BIMJ-67-e70050-s001.zip › Code_and_data/powerPLS/R/computeWT.R]

#' @title Compute weight and score matrices from PLSc
#' @description Compute weight and score matrices for Partial Least Squares classification
#' @usage computeWT(X, Y, A)
#' @param X Data matrix where columns represent the \eqn{p} variables and
#' rows the \eqn{n} observations.
#' @param Y Data matrix where columns represent the two classes and
#' rows the \eqn{n} observations.
#' @param A Number of score components
#' @importFrom nipals nipals
#' @author Angela Andreella
#' @return List with the following objects:
#' \describe{
#'   \item{W}{Matrix of weights}
#'   \item{T_score}{Matrix of \code{Y} scores}
#'   \item{R}{Matrix of \code{Y} residuals}
#' }
#' @export
#' @keywords internal


computeWT <- function(X, Y, A) {


  E <- R <- w <- r <- Q <- list()

  E[[1]] <- X
  R[[1]] <- Y
  # number of observations
  N <- nrow(Y)

  # dim(W) = nX times A

  for (i in seq(A)) {

    AA <- t(E[[i]]) %*% R[[i]] %*% t(R[[i]]) %*% E[[i]]

    # Compute weight matrix out <- eigen(AA) #well defined eigenvalue problem
    out <- nipals(AA, center = FALSE, scale = FALSE)
    # w[[i+1]] <- Re(out$vectors[, 1])
    w[[i + 1]] <- Re(out$loadings[, 1])

    # score vector t_i
    r[[i + 1]] <- E[[i]] %*% w[[i + 1]]

    # Orthogonal projection matrix of scores Q[[i+1]] <- diag(N) - r[[i+1]] %*%
    # t(r[[i+1]])/ (t(r[[i+1]]) %*% r[[i+1]])[1]
    Q[[i + 1]] <- diag(N) - r[[i + 1]] %*% solve(t(r[[i + 1]]) %*% r[[i + 1]]) %*% t(r[[i +
                                                                                          1]])

    # Deflation step X-deflation step
    E[[i + 1]] <- Q[[i + 1]] %*% E[[i]]  #residual matrix X
    # Y-deflation step
    R[[i + 1]] <- Q[[i + 1]] %*% R[[i]]  #residual matrix Y
  }

  # Rearrange weight matrix
  W <- NULL
  for (i in c(2:(length(w)))) W <- cbind(W, w[[i]])  #number of obs times A


  # Rearrange scores matrix
  T_score <- NULL
  for (i in c(2:(length(r)))) T_score <- cbind(T_score, r[[i]])  #number of obs times ncomponent


  return(list(W = W, T_score = T_score, R = R))
}
