# Supplementary material for: Toward Power Analysis for Partial Least Squares‐Based Methods
Source: Biom J. 2025 Mar 13;67(2):e70050. doi: 10.1002/bimj.70050 (PMC11905696; doi:10.1002/bimj.70050)
Supplement: Supplementary file 1 — Supporting Information [file BIMJ-67-e70050-s001.zip › Code_and_data/powerPLS/R/IDA.R]

#' @title Iteration Deflation Algorithm
#' @description Performs Iteration Deflation Algorithm
#' @usage IDA(X, Y, W)
#' @param X Data matrix where columns represent the \eqn{p} variables and
#' rows the \eqn{n} observations.
#' @param Y Vector of class probabilities
#' @param W Weight matrix where columns represent the \eqn{A} components and rows the \code{X} variables. Computed from \code{\link{computeWT}}.
#' @author Angela Andreella
#' @return Returns a matrix of scores vectors \code{Tscore}.
#' @export
#' @references
#'
#' Stocchero, M., & Paris, D. (2016). Post-transformation of PLS2 (ptPLS2) by orthogonal matrix: a new approach for generating predictive and orthogonal latent variables. Journal of Chemometrics, 30(5), 242-251.
#' @keywords internal
#' @seealso \code{\link{PLSc}}, \code{\link{computeWT}}


IDA <- function(X, Y, W) {

  # TODO::put check if Y is transformed.


  n <- nrow(X)
  A <- ncol(W)

  E <- R <- Q <- list()

  E[[1]] <- X
  R[[1]] <- Y
  Tscore <- matrix(NA, nrow = n, ncol = A)

  for (a in seq(A)) {

    # score vector t_i
    Tscore[, a] <- E[[a]] %*% W[, a]

    # Orthogonal projection matrix of scores
    Q[[a]] <- diag(n) - Tscore[, a] %*% solve(t(Tscore[, a]) %*% Tscore[, a]) %*% t(Tscore[,
                                                                                           a])

    # Deflation step

    # X-deflation step
    E[[a + 1]] <- Q[[a]] %*% E[[a]]  #residual matrix X
    # Y-deflation step
    R[[a + 1]] <- Q[[a]] %*% R[[a]]  #residual matrix Y
  }

  return(Tscore)
}
