# Supplementary material for: Toward Power Analysis for Partial Least Squares‐Based Methods
Source: Biom J. 2025 Mar 13;67(2):e70050. doi: 10.1002/bimj.70050 (PMC11905696; doi:10.1002/bimj.70050)
Supplement: Supplementary file 1 — Supporting Information [file BIMJ-67-e70050-s001.zip › Code_and_data/powerPLS/R/PLSc.R]

#' @title PLS classification
#' @description Performs Partial Least Squares classification
#' @usage PLSc(X, Y, A, scaling = 'auto-scaling', post.transformation = TRUE,
#' eps = 0.01, Y.prob = FALSE, transformation = 'ilr')
#' @param X Data matrix where columns represent the \eqn{p} variables and
#' rows the \eqn{n} observations.
#' @param Y Data matrix where columns represent the two classes and
#' rows the \eqn{n} observations.
#' @param A Number of score components
#' @param scaling Type of scaling, one of
#' \code{c('auto-scaling', 'pareto-scaling', 'mean-centering')}. Default to 'auto-scaling'
#' @param post.transformation Boolean value. \code{TRUE} if you want to apply post transformation. Default \code{TRUE}
#' @param eps Default 0.01. \code{eps} is used when \code{Y.prob = FALSE} to transform \code{Y} in a probability vector
#' @param Y.prob Boolean value. Default \code{FALSE}. IF \code{TRUE} \code{Y} is a probability vector
#' @param transformation Transformation used to map \code{Y} in probability data vector. The options are 'ilr' and 'clr'.
#' Default @ilr.
#' @author Angela Andreella
#' @return List with the following objects:
#' \describe{
#'   \item{W}{Matrix of weights}
#'   \item{X_loading}{Matrix of \code{X} loading}
#'   \item{Y_loading}{Matrix of \code{Y} loading}
#'   \item{X}{Matrix of \code{X} data (predictor variables)}
#'   \item{Y}{Matrix of \code{Y} data (dependent variable)}
#'   \item{T_score}{Matrix of scores}
#'   \item{Y_fitted}{Fitted \code{Y} matrix}
#'   \item{B}{Matrix regression coefficients}
#'   \item{M}{Number of orthogonal components if \code{post.transformation=TRUE} is applied.}
#'   }
#' @importFrom compositions ilrInv
#' @importFrom compositions ilr
#' @importFrom compositions clr
#' @importFrom compositions clrInv
#' @importFrom stats sd
#' @importFrom stats model.matrix
#'
#' @export
#' @examples
#' datas <- simulatePilotData(nvar = 30, clus.size = c(5, 5), m = 6, nvar_rel = 5, A = 2)
#' out <- PLSc(X = datas$X, Y = datas$Y, A = 3)
#'
#' @references Stocchero, M., De Nardi, M., & Scarpa, B. (2021). PLS for classification. Chemometrics and Intelligent Laboratory Systems, 216, 104374.


PLSc <- function(X, Y, A, scaling = "auto-scaling", post.transformation = TRUE, eps = 0.01,
                 Y.prob = FALSE, transformation = "ilr") {

  nY <- ifelse(is.null(dim(Y)), length(Y), dim(Y)[1])
  if (dim(X)[1] != nY) {
    stop("X and Y must have the same number of observations!")
  }

  if (!(scaling %in% c("auto-scaling", "pareto-scaling", "mean-centering"))) {
    stop("available scaling are auto-scaling, pareto-scaling and mean-centering")
  }
  X <- as.matrix(X)
  if (scaling == "auto-scaling") {
    Mm <- apply(X, 2, mean)
    s <- apply(X, 2, sd)
    X <- (X - Mm)/s
  }
  if (scaling == "pareto-scaling") {
    Mm <- 0
    s <- apply(X, 2, sd)
    X <- (X - Mm)/s
  }
  if (scaling == "mean-centering") {
    Mm <- apply(X, 2, mean)
    s <- 1
    X <- (X - Mm)/s
  }

  # If Y is not probability but a vector of classes
  if (!Y.prob) {

    if (is.null(dim(Y)) | ncol(as.matrix(Y)) == 1) {
      Y <- as.matrix(Y)

      if (!is.factor(Y)) {
        Y <- as.factor(Y)

      }
      levels(Y) <- c(0, 1)
      Y <- model.matrix(~0 + Y)
    }

    # Transform to probability matrix
    Y[which(Y == 0)] <- eps
    Y[which(Y == 1)] <- 1 - (ncol(Y) - 1) * eps

    # Centered log ratio transform transformation
    if (transformation == "clr") {
      P <- matrix(clr(Y), ncol = ncol(Y))
    }
    if (transformation == "ilr") {
      P <- matrix(ilr(Y), ncol = 1)
    }
  } else {
    P <- Y
  }


  # scaling Y

  if (transformation == "clr") {
    Mm <- apply(P, 2, mean)
    s <- apply(P, 2, sd)
    P <- (P - Mm)/s
  }
  if (transformation == "ilr") {
    Mm <- mean(P)
    s <- sd(P)
    P <- (P - Mm)/s
  }


  n <- nrow(X)

  P <- as.matrix(P)
  X <- as.matrix(X)
  out <- computeWT(X = X, Y = P, A = A)

  W <- out$W
  T_score <- out$T_score

  R <- out$R
  if (post.transformation) {

    if (transformation == "clr") {
      out <- ptPLSc(X = X, Y = matrix(clr(Y), ncol = ncol(Y)), W = W)
    }
    if (transformation == "ilr") {
      out <- ptPLSc(X = X, Y = matrix(ilr(Y), ncol = 1), W = W)
    }

    Wtilde <- out$Wtilde
    M <- out$M

    # apply G to weight matrix
    N <- dim(X)[1]
    E <- r <- Q <- list()

    E[[1]] <- X

    T_score <- IDA(X = X, Y = Y, W = Wtilde)
  } else {
    M <- NULL
  }

  # Compute loadings matrix
  X_loading = t(X) %*% T_score %*% solve(t(T_score) %*% T_score)
  Y_loading = t(Y) %*% T_score %*% solve(t(T_score) %*% T_score)

  # matrix coefficients
  Wstar = W %*% solve(t(X_loading) %*% W)
  B = Wstar %*% t(Y_loading)


  Y_fitted <- fitY(X = X, B = B, Mm = Mm, s = s, transformation = transformation)


  return(list(X_loading = X_loading, Y_loading = Y_loading, X = X, Y = Y, B = B, M = M,
              T_score = T_score, Y_fitted = Y_fitted))
}
