# Supplementary material for: Toward Power Analysis for Partial Least Squares‐Based Methods
Source: Biom J. 2025 Mar 13;67(2):e70050. doi: 10.1002/bimj.70050 (PMC11905696; doi:10.1002/bimj.70050)
Supplement: Supplementary file 1 — Supporting Information [file BIMJ-67-e70050-s001.zip › Code_and_data/powerPLS/R/ptPLSc.R]

#' @title post transformed PLS
#' @description Performs post transformed Partial Least Squares
#' @usage ptPLSc(X, Y, W)
#' @param X Data matrix where columns represent the \eqn{p} variables and
#' rows the \eqn{n} observations.
#' @param Y Vector of class probabilities
#' @param W Weight matrix where columns represent the \eqn{A} components and rows the \code{X} variables.
#' @author Angela Andreella
#' @export
#' @importFrom nipals nipals
#' @return List with the following objects:
#' \describe{
#'   \item{W}{Matrix of weights}
#'   \item{G}{Post transformation matrix}
#'   \item{M}{Number of orthogonal components}
#' }
#' @references
#'
#' Stocchero, M., & Paris, D. (2016). Post-transformation of PLS2 (ptPLS2) by orthogonal matrix: a new approach for generating predictive and orthogonal latent variables. Journal of Chemometrics, 30(5), 242-251.
#' @keywords internal
#' @seealso \code{\link{PLSc}}, \code{\link{computeWT}}


ptPLSc <- function(X, Y, W) {


  # TODO::put check if Y is transformed.

  A <- ncol(W)
  # out <- svd(t(Y) %*% X %*% W)
  rownames(W) <- NULL
  colnames(X) <- NULL
  Y <- as.matrix(Y)
  X <- as.matrix(X)
  W <- as.matrix(W)
  out <- nipals::nipals(t(Y) %*% X %*% W, center = FALSE, scale = FALSE)
  # V <- out$v
  V <- out$loadings
  # M <- sum(Re(out$d) > 10^-8)
  M <- sum(Re(out$eig) > 10^-8)
  V <- as.matrix(Re(V[, 1:M]))
  # d2 <- eigen((diag(nrow(V))-V%*%t(V))%*%(t(W)%*%t(X)%*%X%*%W))
  d2 <- nipals::nipals((diag(nrow(V)) - V %*% t(V)) %*% (t(W) %*% t(X) %*% X %*% W), center = FALSE,
                       scale = FALSE)
  # Compute orthogonal part Go <- Re(d2$vectors[, 1:M])
  Go <- Re(d2$loadings[, 1:M])
  if (A == 1) {
    Go <- 1
  }
  # lp <- c()
  G <- Go
  if (A != M) {
    for (i in 1:(A - M)) {
      Xp <- X - X %*% W %*% G %*% solve(t(G) %*% t(W) %*% t(X) %*% X %*% W %*% G) %*%
        t(G) %*% t(W) %*% t(X) %*% X
      # d3 <- eigen(t(diag(A)-Go%*%t(Go))%*%(t(W)%*%t(Xp)%*%Y%*%t(Y)%*%Xp%*%W))
      d3 <- nipals::nipals(t(diag(A) - Go %*% t(Go)) %*% (t(W) %*% t(Xp) %*% Y %*%
                                                            t(Y) %*% Xp %*% W), center = FALSE, scale = FALSE)
      # Gp <- Re(d3$vectors[, 1])
      Gp <- Re(d3$loadings[, 1])
      # lp[i] <- d3$values[1]
      G <- cbind(G, Gp)
    }
  }

  if ((A - M) <= min(qr(Y)$rank, A)) {
    warning("The minimum number of predictive latent variables is greater than min(rank(Y), A)")
  }


  # apply G to weight matrix
  Wtilde <- W %*% G  #nX times ncomp

  return(list(Wtilde = Wtilde, G = G, M = M))

}
