# Supplementary material for: Toward Power Analysis for Partial Least Squares‐Based Methods
Source: Biom J. 2025 Mar 13;67(2):e70050. doi: 10.1002/bimj.70050 (PMC11905696; doi:10.1002/bimj.70050)
Supplement: Supplementary file 1 — Supporting Information [file BIMJ-67-e70050-s001.zip › Code_and_data/powerPLS/R/scoreTest.R]

#' @title Score test
#' @description Performs permutation-based test based on predictive score vector
#' @usage scoreTest(X, Y, nperm = 200, A, randomization = FALSE,
#' Y.prob = FALSE, eps = 0.01, scaling = 'auto-scaling',
#' post.transformation = TRUE, cross.validation = FALSE, seed = 123, ...)
#' @param X data matrix where columns represent the \eqn{p} variables and
#' rows the \eqn{n} observations.
#' @param Y data matrix where columns represent the two classes and
#' rows the \eqn{n} observations.
#' @param nperm number of permutations. Default to 200.
#' @param A number of score components
#' @param randomization Boolean value. Default to \code{FALSE}. If \code{TRUE} the permutation p-value is computed
#' @param Y.prob Boolean value. Default \code{FALSE}. IF \code{TRUE} \code{Y} is a probability vector
#' @param eps Default 0.01. \code{eps} is used when \code{Y.prob = FALSE} to transform \code{Y} in a probability vector
#' @param scaling Type of scaling, one of
#' \code{c('auto-scaling', 'pareto-scaling', 'mean-centering')}. Default 'auto-scaling'.
#' @param post.transformation Boolean value. \code{TRUE} if you want to apply post transformation. Default \code{TRUE}
#' @param cross.validation Boolean value. Default \code{FALSE}. \code{TRUE} if you want to compute the observed test statistic by Nested cross-validation
#' @param seed Seed value
#' @param ... additional arguments related to \code{cross.validation}. See \code{\link{repeatedCV_test}}
#' @author Angela Andreella
#' @importFrom compositions ilr
#' @importFrom stats cor
#' @importFrom stats t.test
#' @importFrom stats var
#' @export
#' @seealso Other test statistics implemented: \code{\link{mccTest}}, \code{\link{R2Test}},
#' \code{\link{sensitivityTest}}, \code{\link{specificityTest}}, \code{\link{AUCTest}}, \code{\link{dQ2Test}},
#' \code{\link{FMTest}}, \code{\link{F1Test}}.
#' @author Angela Andreella
#' @return List with the following objects:
#' \describe{
#'   \item{pv}{raw p-value. It equals \code{NA} if \code{randomization = FALSE}}
#'   \item{pv_adj}{adjusted p-value. It equals \code{NA} if \code{randomization = FALSE}}
#'   \item{test}{estimated test statistic}
#' }
#' @export
#' @references For the general framework of power analysis for PLS-based methods see:
#'
#' Andreella, A., Fino, L., Scarpa, B., & Stocchero, M. (2024). Towards a power analysis for PLS-based methods. arXiv preprint \url{https://arxiv.org/abs/2403.10289}.
#' @examples
#' datas <- simulatePilotData(nvar = 30, clus.size = c(5, 5), m = 6, nvar_rel = 5, A = 2)
#' out <- scoreTest(X = datas$X, Y = datas$Y, A = 1)
#' out


scoreTest <- function(X, Y, nperm = 200, A, randomization = FALSE, Y.prob = FALSE, eps = 0.01,
                      scaling = "auto-scaling", post.transformation = TRUE,
                      cross.validation = FALSE, seed = 123, ...) {

  set.seed(seed)
  out <- PLSc(X = X, Y = Y, A = A, scaling = scaling, post.transformation = post.transformation,
              eps = eps, Y.prob = Y.prob, transformation = "clr")


  T_score <- out$T_score

  if (!is.na(out$M)) {
    M <- out$M
  } else {
    M <- A
  }

  if (A != M) {
    Tp <- T_score[, (M + 1):A]
  } else {
    Tp <- T_score
  }

  lev <- unique(as.vector(Y))

  if (length(lev) != 2) {
    stop("Y must be a binary variable")
  }

  if (is.null(dim(Tp))) {
    Tp1 <- as.vector(Tp[Y == lev[1]])
    Tp2 <- as.vector(Tp[Y == lev[2]])
  } else {
    Tp1 <- as.vector(Tp[Y == lev[1], ])
    Tp2 <- as.vector(Tp[Y == lev[2], ])
  }

  if (length(Tp1) == 1) {
    var1 <- 0
  } else {
    var1 <- var(Tp1)
  }

  if (length(Tp2) == 1) {
    var2 <- 0
  } else {
    var2 <- var(Tp2)
  }

  if (cross.validation) {
    effect_obs <- repeatedCV_test(data = X, labels = Y, A = A, test_type = "scoreTest",
                                  ...)
  } else {
    effect_obs <- abs(mean(Tp1) - mean(Tp2))/sqrt(var1/length(Tp1) + var2/length(Tp2))
  }


  if (randomization) {

    null_distr <- replicate(nperm - 1, {

      idx <- sample(seq(nrow(X)), nrow(X), replace = FALSE)
      Xkp <- X[idx, ]

      out <- PLSc(X = Xkp, Y = Y, A = A, scaling = scaling, post.transformation = post.transformation,
                  eps = eps, Y.prob = Y.prob, transformation = "clr")


      T_score <- out$T_score
      T_score

      if (!is.na(out$M)) {
        M <- out$M
      } else {
        M <- A
      }

      if (A != M) {
        Tp <- T_score[, (M + 1):A]
      } else {
        Tp <- T_score
      }


      if (is.null(dim(Tp))) {
        Tp1 <- as.vector(Tp[Y == lev[1]])
        Tp2 <- as.vector(Tp[Y == lev[2]])
      } else {
        Tp1 <- as.vector(Tp[Y == lev[1], ])
        Tp2 <- as.vector(Tp[Y == lev[2], ])
      }

      if (length(Tp1) == 1) {
        var1 <- 0
      } else {
        var1 <- var(Tp1)
      }

      if (length(Tp2) == 1) {
        var2 <- 0
      } else {
        var2 <- var(Tp2)
      }

      abs(mean(Tp1) - mean(Tp2))/sqrt(var1/length(Tp1) + var2/length(Tp2))

    })

    null_distr <- c(effect_obs, null_distr)
    pv <- mean(null_distr >= effect_obs)
  } else {
    pv <- NA
  }


  return(list(pv = pv, pv_adj = min(pv * A, 1), test = effect_obs))
}
