# Supplementary material for: Toward Power Analysis for Partial Least Squares‐Based Methods
Source: Biom J. 2025 Mar 13;67(2):e70050. doi: 10.1002/bimj.70050 (PMC11905696; doi:10.1002/bimj.70050)
Supplement: Supplementary file 1 — Supporting Information [file BIMJ-67-e70050-s001.zip › Code_and_data/powerPLS/R/sim_Tscore.R]

sim_Tscore <- function(Tscore, n, seed) {

  if (is.vector(Tscore)) {
    Tscore <- as.matrix(Tscore, ncol = 1)
  }
  #### kernel density estimation (KDE) ####
  kd <- ks::kde(x = Tscore)
  # for each eval points it estimated density having as information Tscore so
  # Instrumental density normal
  mean_kd <- colMeans(kd$x)
  cov_kd <- stats::cov(kd$x)
  eval.points <- as.matrix(expand.grid(kd$eval.points))
  density_norm = mvtnorm::dmvnorm(eval.points, mean = mean_kd, sigma = cov_kd)
  kd_est <- as.vector(kd$estimate)
  ######## ACCEPT-REJECTION method

  ## constant of accept reject method

  const <- max(kd_est/density_norm)

  set.seed(seed)

  n.accepts <- 0
  Tscore_sim <- matrix(NA, nrow = n, ncol = dim(Tscore)[2])
  m <- ncol(Tscore)
  while (n.accepts < m) {
    y_sim <- mvtnorm::rmvnorm(n = 1, mean = mean_kd, sigma = cov_kd)
    f <- ks::kde(x = kd$x, eval.points = y_sim)$estimate
    g <- mvtnorm::dmvnorm(y_sim, mean = mean_kd, sigma = cov_kd)
    u <- stats::runif(1, 0, 1)
    if (u < f/(const * g)) {
      n.accepts <- n.accepts + 1
      Tscore_sim[n.accepts, ] = y_sim
    }
  }

  return(Tscore_sim)

}
