# Supplementary material for: Toward Power Analysis for Partial Least Squares‐Based Methods
Source: Biom J. 2025 Mar 13;67(2):e70050. doi: 10.1002/bimj.70050 (PMC11905696; doi:10.1002/bimj.70050)
Supplement: Supplementary file 1 — Supporting Information [file BIMJ-67-e70050-s001.zip › Code_and_data/powerPLS/R/simulatePilotData.R]

#' @title Simulate pilot data
#' @description Simulate cluster pilot data
#' @usage simulatePilotData(seed = 123, nvar, clus.size, nvar_rel, m, A = 2, S1 = NULL, S2 = NULL)
#' @param seed Seed value
#' @param nvar Number of variables
#' @param clus.size Vector of two elements, specifying the size of classes (only two classes are considered)
#' @param nvar_rel Number of variables relevant to predict the dependent variable
#' @param m Effect size of separation between classes
#' @param A Oracle number of score components
#' @param S1 Covariance matrix for the first class. Default \code{NULL}, i.e., the identity is considered.
#' @param S2 Covariance matrix for the second class. Default \code{NULL}, i.e., the identity is considered.
#' @importFrom MASS mvrnorm
#' @importFrom stats princomp
#' @importFrom stats rnorm
#' @importFrom stats runif
#' @author Angela Andreella
#'  @return List with the following objects:
#' \describe{
#'   \item{X}{matrix of predictor variables with \code{nvar} columns and the sum of \code{clus.size} values as number of rows.}
#'   \item{Y}{vector of dependent variable with the sum of \code{clus.size} values as length}
#' }
#' @export
#' @examples
#' datas <- simulatePilotData(nvar = 10, clus.size = c(5, 5), m = 6, nvar_rel = 5, A = 2)
#' @references For the general framework of power analysis for PLS-based methods see:
#'
#' Andreella, A., Fino, L., Scarpa, B., & Stocchero, M. (2024). Towards a power analysis for PLS-based methods. arXiv preprint \url{https://arxiv.org/abs/2403.10289}.

simulatePilotData <- function(seed = 123, nvar, clus.size, nvar_rel, m, A = 2, S1 = NULL,
                              S2 = NULL) {

  set.seed(seed)
  n <- clus.size[1] + clus.size[2]
  if (is.null(S1)) {
    S1 = diag(A)
  }
  if (is.null(S2)) {
    S2 = diag(A)
  }

  X <- rbind(mvrnorm(n = clus.size[1], mu = rep(0, A), Sigma = S1), mvrnorm(n = clus.size[2],
                                                                            mu = rep(m, A), Sigma = S2))


  X <- scale(X, scale = FALSE)
  # Predictive latent variable n x A
  out <- princomp(X)$scores  #rank

  # loading matrix nvar_rel x
  out1 <- princomp(data.frame(matrix(runif(A * nvar_rel), ncol = A)), scores = TRUE)$scores


  X <- cbind(out %*% t(out1), matrix(rnorm(n * (nvar - nvar_rel)), ncol = nvar - nvar_rel))

  # X <- X + c(rep(m, clus.size[1]), rep(0, clus.size[2]))

  Y <- c(rep(0, clus.size[1]), rep(1, clus.size[2]))

  return(simData = list(X = X, Y = Y))
}
