# Supplementary material for: Toward Power Analysis for Partial Least Squares‐Based Methods
Source: Biom J. 2025 Mar 13;67(2):e70050. doi: 10.1002/bimj.70050 (PMC11905696; doi:10.1002/bimj.70050)
Supplement: Supplementary file 1 — Supporting Information [file BIMJ-67-e70050-s001.zip › Code_and_data/powerPLS/R/utils.R]

# Utils

# Fit Y
fitY <- function(X, B, Mm, s, transformation = "clr") {

  if (transformation == "clr") {
    Y.fitted = matrix(apply(compositions::clrInv(s * (X %*% B) + Mm), 1, function(x) which.max(x)),
                      ncol = 1)
  }
  if (transformation == "ilr") {
    Y.fitted = matrix(apply(compositions::ilrInv(s * (X %*% B) + Mm), 1, function(x) which.max(x)),
                      ncol = 1)
  }


  Y.fitted = as.factor(Y.fitted)
  lev <- levels(Y.fitted)
  if (length(lev) > 1) {
    Y.fitted = model.matrix(~0 + Y.fitted)
  }


  return(Y.fitted)
}

permuteIndex <- function(Y, by.row = TRUE, times, replace = FALSE) {

  if (by.row) {
    idx <- sample(seq(nrow(Y)), size = times, replace = replace)
    Y <- Y[idx, ]
  } else {
    idx <- sample(seq(ncol(Y)), size = times, replace = replace)
    Y <- Y[, idx]
  }
  return(Y)
}

similarityMatrix <- function(X, Y) {

  tr <- function(X) {

    return(sum(diag(X)))
  }
  n <- nrow(X)
  XX <- tcrossprod(X)
  YY <- tcrossprod(Y)
  XY <- X %*% t(Y)
  YX <- Y %*% t(X)


  # RV index (Escoufier, 1973; Robert and Escoufier, 1976)
  RV <- tr(XY %*% YX)/sqrt(tr(XX)^2 * tr(YY)^2)
  # RLS index (Gower 1971; Lingoes and Schonemann (1974))
  RLS <- sqrt(tr(crossprod(X) %*% crossprod(Y)))/sqrt(tr(XX) %*% tr(YY))

  out <- data.frame(RV = RV, RLS = RLS)

  return(out)
}

mcc <- function(confMatrix) {

  confMatrix <- stats::addmargins(confMatrix)
  n11 <- confMatrix[1, 1]
  n22 <- confMatrix[2, 2]
  n12 <- confMatrix[1, 2]
  n21 <- confMatrix[2, 1]

  out <- (n11 * n22 - n12 * n21)/sqrt(confMatrix[1, 3] * confMatrix[2, 3] * confMatrix[3,
                                                                                       1] * confMatrix[3, 2])
  if (is.nan(out)) {
    out <- 0
  }
  return(out)

}

sensitivity <- function(confMatrix) {
  out <- confMatrix["1", "1"]/(confMatrix["1", "1"] + confMatrix["1", "0"])

  if (is.nan(out)) {
    out <- 0
  }
  return(out)
}

specificity <- function(confMatrix) {
  out <- confMatrix["0", "0"]/(confMatrix["0", "0"] + confMatrix["0", "1"])

  if (is.nan(out)) {
    out <- 0
  }
  return(out)
}

dQ2 <- function(Yf, Y_fitted, class = 1) {

  Yf <- as.numeric(Yf) - 1
  Y_fitted <- as.numeric(Y_fitted) - 1
  if (class == 1) {
    PRESSD <- sum((Yf[Y_fitted < class] - Y_fitted[Y_fitted < class])^2)
  } else {
    PRESSD <- sum((Yf[Y_fitted > class] - Y_fitted[Y_fitted > class])^2)
  }
  TSS <- sum((Yf - mean(Yf))^2)
  out <- 1 - (PRESSD/TSS)

  if (is.nan(out)) {
    out <- 0
  }
  return(out)
}

F1 <- function(confMatrix) {
  out <- (2 * confMatrix["1", "1"])/((2 * confMatrix["1", "1"]) + confMatrix["0", "1"] +
                                       confMatrix["1", "0"])

  if (is.nan(out)) {
    out <- 0
  }
  return(out)
}


FM <- function(confMatrix) {
  out1 <- confMatrix["1", "1"]/(confMatrix["1", "1"] + confMatrix["1", "0"])
  out2 <- confMatrix["1", "1"]/(confMatrix["1", "1"] + confMatrix["0", "1"])

  out <- sqrt(out1 * out2)
  if (is.nan(out)) {
    out <- 0
  }
  return(out)
}
