# Supplementary material for: Toward Power Analysis for Partial Least Squares‐Based Methods
Source: Biom J. 2025 Mar 13;67(2):e70050. doi: 10.1002/bimj.70050 (PMC11905696; doi:10.1002/bimj.70050)
Supplement: Supplementary file 1 — Supporting Information [file BIMJ-67-e70050-s001.zip › Code_and_data/powerPLS/R/wheezing.R]

#' @title Wheezing data
#' @description
#' 32 urine samples from children at risk of early-onset asthma and those with transient wheezing.
#'
#' @format A data frame with 32 rows and 176 variables
#' @author Angela Andreella \email{angela.andreella@unive.it}
#' @references \url{https://onlinelibrary.wiley.com/doi/10.1111/pai.12879}
"wheezing"
