# Supplementary material for: Toward Power Analysis for Partial Least Squares‐Based Methods
Source: Biom J. 2025 Mar 13;67(2):e70050. doi: 10.1002/bimj.70050 (PMC11905696; doi:10.1002/bimj.70050)
Supplement: Supplementary file 1 — Supporting Information [file BIMJ-67-e70050-s001.zip › Code_and_data/README.txt]

Supplementary information / reproducible research files for the manuscript
Title: "Towards power analysis for PLS methods]{Towards power analysis for Partial Least Squares-based methods"

Authors: Andreella,A., Finos, L., Bruno, S., Stocchero, M.
Code was written by Andreella, A. and Stocchero, M.
In case of questions or comments, please contact angela.andreella@unitn.it

The codes in the folder "case_study" were written/evaluated in R with the following software versions:

R version 4.2.2 (2022-10-31 ucrt)
Platform: x86_64-w64-mingw32/x64 (64-bit)
Running under: Windows 10 x64 (build 19045)

Matrix products: default

locale:
[1] LC_COLLATE=Italian_Italy.utf8  LC_CTYPE=Italian_Italy.utf8   
[3] LC_MONETARY=Italian_Italy.utf8 LC_NUMERIC=C                  
[5] LC_TIME=Italian_Italy.utf8    

attached base packages:
[1] parallel  stats     graphics  grDevices utils     datasets  methods  
[8] base     

other attached packages:
[1] foreach_1.5.2      pROC_1.18.0        compositions_2.0-4

loaded via a namespace (and not attached):
 [1] DEoptimR_1.0-11   MASS_7.3-58.1     compiler_4.2.2    plyr_1.8.8       
 [5] bayesm_3.1-5      Rcpp_1.0.9        codetools_0.2-18  doParallel_1.0.17
 [9] robustbase_0.95-0 iterators_1.0.14  tensorA_0.36.2   

Simulations (scripts in the folders simulation/sim1, simulation/sim2, simulation/sim3) were run in parallel on a Linux server with software versions:

R version 4.3.3 (2024-02-29)
Platform: x86_64-pc-linux-gnu (64-bit)
Running under: Ubuntu 24.04.1 LTS

Matrix products: default
BLAS:   /usr/lib/x86_64-linux-gnu/openblas-pthread/libblas.so.3
LAPACK: /usr/lib/x86_64-linux-gnu/openblas-pthread/libopenblasp-r0.3.26.so;  LAPACK version 3.12.0

locale:
 [1] LC_CTYPE=en_US.UTF-8       LC_NUMERIC=C
 [3] LC_TIME=en_US.UTF-8        LC_COLLATE=en_US.UTF-8
 [5] LC_MONETARY=en_US.UTF-8    LC_MESSAGES=en_US.UTF-8
 [7] LC_PAPER=en_US.UTF-8       LC_NAME=C
 [9] LC_ADDRESS=C               LC_TELEPHONE=C
[11] LC_MEASUREMENT=en_US.UTF-8 LC_IDENTIFICATION=C

time zone: Europe/Rome
tzcode source: system (glibc)

attached base packages:
[1] stats     graphics  grDevices utils     datasets  methods   base

other attached packages:
[1] powerPLS_0.2.0

loaded via a namespace (and not attached):
 [1] gtable_0.3.6         tensorA_0.36.2.1     ggplot2_3.5.1
 [4] recipes_1.1.0        lattice_0.22-6       vctrs_0.6.5
 [7] tools_4.3.3          generics_0.1.3       stats4_4.3.3
[10] parallel_4.3.3       tibble_3.2.1         DEoptimR_1.1-3-1
[13] nipals_1.0           rARPACK_0.11-0       pkgconfig_2.0.3
[16] ModelMetrics_1.2.2.2 Matrix_1.6-1         data.table_1.16.4
[19] lifecycle_1.0.4      compiler_4.3.3       stringr_1.5.1
[22] munsell_0.5.1        codetools_0.2-19     class_7.3-22
[25] prodlim_2024.06.25   pillar_1.10.1        MASS_7.3-60
[28] gower_1.0.2          iterators_1.0.14     rpart_4.1.19
[31] foreach_1.5.2        nlme_3.1-163         parallelly_1.42.0
[34] lava_1.8.1           RSpectra_0.16-2      robustbase_0.99-3
[37] tidyselect_1.2.1     digest_0.6.37        stringi_1.8.4
[40] future_1.34.0        dplyr_1.1.4          reshape2_1.4.4
[43] purrr_1.0.4          listenv_0.9.1        splines_4.3.3
[46] grid_4.3.3           simukde_1.3.0        colorspace_2.1-1
[49] cli_3.6.3            magrittr_2.0.3       compositions_2.0-8
[52] survival_3.5-7       future.apply_1.11.3  withr_3.0.2
[55] scales_1.3.0         lubridate_1.9.4      timechange_0.3.0
[58] FKSUM_1.0.1          globals_0.16.3       nnet_7.3-19
[61] timeDate_4041.110    hardhat_1.4.1        caret_7.0-1
[64] rlang_1.1.5          Rcpp_1.0.14          glue_1.8.0
[67] bayesm_3.1-6         pROC_1.18.5          ipred_0.9-15
[70] R6_2.5.1             plyr_1.8.9

Figures (scripts simulation/fig1.R, simulation/fig2.R, simulation/fig3.R) were written/evaluated in R with the following software versions:

R version 4.4.0 (2024-04-24 ucrt)
Platform: x86_64-w64-mingw32/x64
Running under: Windows 11 x64 (build 26100)

Matrix products: default


locale:
[1] LC_COLLATE=English_United Kingdom.utf8  LC_CTYPE=English_United Kingdom.utf8   
[3] LC_MONETARY=English_United Kingdom.utf8 LC_NUMERIC=C                           
[5] LC_TIME=English_United Kingdom.utf8    

time zone: Europe/Rome
tzcode source: internal

attached base packages:
[1] stats     graphics  grDevices utils     datasets  methods   base     

other attached packages:
 [1] cowplot_1.1.3   lubridate_1.9.3 forcats_1.0.0   stringr_1.5.1   dplyr_1.1.4    
 [6] purrr_1.0.2     readr_2.1.5     tidyr_1.3.1     tibble_3.2.1    ggplot2_3.5.1  
[11] tidyverse_2.0.0

loaded via a namespace (and not attached):
 [1] gtable_0.3.5      compiler_4.4.0    crayon_1.5.3      tidyselect_1.2.1  textshaping_0.4.0
 [6] systemfonts_1.1.0 scales_1.3.0      R6_2.5.1          labeling_0.4.3    generics_0.1.3   
[11] MASS_7.3-60.2     munsell_0.5.1     pillar_1.9.0      tzdb_0.4.0        rlang_1.1.4      
[16] utf8_1.2.4        stringi_1.8.4     timechange_0.3.0  cli_3.6.2         withr_3.0.1      
[21] magrittr_2.0.3    grid_4.4.0        rstudioapi_0.16.0 hms_1.1.3         lifecycle_1.0.4  
[26] vctrs_0.6.5       glue_1.7.0        farver_2.1.2      ragg_1.3.2        fansi_1.0.6      
[31] colorspace_2.1-1  tools_4.4.0       pkgconfig_2.0.3


This folder contains the following data and files that can be used to reproduce all analyses and figures of the manuscript.
It contains three subfolders containing the following files:


./powerPLS/:
A documented R package that implements the proposed power analysis for PLS-based approaches


./case_study/:

    Aqueous_Humour.R
    An R script that performs the real data analysis reported in the manuscript (section 6.2). Results of the analysis are saved into the folder ./case_study/intermediate_results/
    since the computation of the whole analysis can take several days.

    Wheezing.R
    An R script that performs the real data analysis reported in the manuscript (section 6.3). Results of the analysis are saved into the folder ./case_study/intermediate_results/
    since computation of the whole analysis can take several days.


    intermediate_results/
    A subfolder containing the RData files aqueous_humour.RData, wheezing.RData, the results of evaluating the Aqueous_Humour.R, Wheezing.R scripts from above.

    data_simulations.R
    An R script that simulate data given the score structure of the estimated PLS2C model
    
    PLS2C_nipals.R
    An R script that performs Partial Least Squares for classification (PLS2C)
    
    power_for_parallel.R
    An R script that performs parallel computation of the power
    
    results/
    A subfolder containing Table 1 (table1.csv) and 2 (table2.csv) of the manuscript in csv format (resulting from the Aqueous_Humour.R, Wheezing.R scripts respectively). Additional results are saved in csv formats containing results written inside the manuscript: in aqueous_humour_ref.csv, aqueous_humour_results.csv you can find results related to Section 6.2, and in wheezing_ref.csv, wheezing_results.csv you can find results related to Section 6.3.
    
    data/
    A subfolder containing two .txt files: aqueous_humour.txt is the dataset used in the Aqueous_Humour.R script to reproduce results of Section 6.2, wheezing_selected.txt is the dataset used in the Wheezing.R script to reproduce results of Section 6.3.


./simulation/

    sim1.R R script that runs the scripts contained in the sim1 folder to reproduce Figure 1.
    
    sim2.R R script that runs the scripts contained in the sim1 folder to reproduce Figure 2.
    
    sim3.R R script that runs the scripts contained in the sim1 folder to reproduce Figure 3.
    
    sim1/
    Folder containing fifteen R scripts that performs the simulation analysis reported in the manuscript (Section 6.1, Figure 1). Simulations were performed
    in parallel on 8 cores on a Linux server. Results of the simulation are saved into the folder ./intermediate_results/sim1/ as fifteen .RData
    since the computation of the whole simulation can take several days. 


    sim2/
    Folder containing fifteen R scripts that performs the simulation analysis reported in the manuscript (Appendix C, Figure 2). Simulations were performed
    in parallel on 8 cores on a Linux server. Results of the simulation are saved into the folder ./intermediate_results/sim2/ as fifteen .RData
    since the computation of the whole simulation can take several days. 

    sim3/
    Folder containing fifteen R scripts that performs the simulation analysis reported in the manuscript (Appendix C, Figure 3). Simulations were performed in parallel on 8 cores on a Linux server. Results of the simulation are saved into the folder ./intermediate_results/sim3/ as fifteen .RData since the computation of the whole simulation can take several days. 

    intermediate_results/sim1/
    Folder containing the fifteen results in .RData format of the fifteen R scripts contained in the ./simulation/sim1/ folder
    
    intermediate_results/sim2/
    Folder containing the fifteen results in .RData format of the fifteen R scripts contained in the ./simulation/sim2/ folder
    
    intermediate_results/sim3/
    Folder containing the fifteen results in .RData format of the fifteen R scripts contained in the ./simulation/sim3/ folder

    fig1.R
    An R script that takes the fifteen RData files from the intermediate_results/sim1/ subfolder and creates the Figure 1 presented in the manuscript.

    fig2.R
    An R script that takes the fifteen RData files from the intermediate_results/sim2/ subfolder and creates the Figure 2 presented in the manuscript.

    fig3.R
    An R script that takes the fifteen RData files from the intermediate_results/sim3/ subfolder and creates the Figure 3 presented in the manuscript.
    
    simulatePilotData.R
    An R script that simulates pilot data to reproduce Figures 1 and 2
    
    simulatePilotDataSk.R
    An R script that simulates skewed pilot data to reproduce Figure 3
    
    results/
    Three pdfs (figure1.pdf, figure2.pdf and figure3.pdf) that are the output of the scripts fig1.R, fig2.R fig3.R, i.e., reproduce the pdf of Figures 1, 2 and 3 of the manuscript.
