# Supplementary material for: Toward Power Analysis for Partial Least Squares‐Based Methods
Source: Biom J. 2025 Mar 13;67(2):e70050. doi: 10.1002/bimj.70050 (PMC11905696; doi:10.1002/bimj.70050)
Supplement: Supplementary file 1 — Supporting Information [file BIMJ-67-e70050-s001.zip › Code_and_data/simulation/fig1.R]

# This script reproduces Figure 1

library(tidyverse)
library(cowplot)

# Load intermediate results
load("simulation/intermediate_results/sim1/sim_power1_2comp_30.RData")
sim1 <- sim

load("simulation/intermediate_results/sim1/sim_power2_2comp_30.RData")
sim2 <- sim

load("simulation/intermediate_results/sim1/sim_power3_2comp_30.RData")
sim3 <- sim

load("simulation/intermediate_results/sim1/sim_power4_2comp_30.RData")
sim4 <- sim

load("simulation/intermediate_results/sim1/sim_power5_2comp_30.RData")
sim5 <- sim

load("simulation/intermediate_results/sim1/sim_power6_2comp_30.RData")
sim6 <- sim

load("simulation/intermediate_results/sim1/sim_power7_2comp_30.RData")
sim7 <- sim

load("simulation/intermediate_results/sim1/sim_power8_2comp_30.RData")
sim8 <- sim

load("simulation/intermediate_results/sim1/sim_power9_2comp_30.RData")
sim9 <- sim

load("simulation/intermediate_results/sim1/sim_power10_2comp_30.RData")
sim10 <- sim

load("simulation/intermediate_results/sim1/sim_power11_2comp_30.RData")
sim11 <- sim

load("simulation/intermediate_results/sim1/sim_power12_2comp_30.RData")
sim12 <- sim

load("simulation/intermediate_results/sim1/sim_power13_2comp_30.RData")
sim13 <- sim

load("simulation/intermediate_results/sim1/sim_power14_2comp_30.RData")
sim14 <- sim

load("simulation/intermediate_results/sim1/sim_power15_2comp_30.RData")
sim15 <- sim


sim <- rbind(sim1, sim2, sim3, sim4, sim5, sim6, sim7, sim8, sim9, sim10, sim11, sim12, sim13, sim14, sim15)

# Define max number of simulations
nsim <- max(sim$nsim)

# Define the shift (mu = 2, mu = 5)
sim$shift <- factor(sim$shift, levels = c("2", "5"), labels = c(expression(mu == 2), expression(mu == 5)))

# Compute mean and sd power using MCC test across simulations
db_mcc <- sim %>%
  dplyr::select(shift, n, power1mcc, power2mcc, power3mcc, power4mcc) %>%
  group_by(shift, n) %>%
  mutate(power1mccse = sd(power1mcc, na.rm = TRUE), power2mccse = sd(power2mcc, na.rm = TRUE), power3mccse = sd(power3mcc,
                                                                                                                na.rm = TRUE), power4mccse = sd(power4mcc, na.rm = TRUE), power1mcc = mean(power1mcc, na.rm = TRUE),
         power2mcc = mean(power2mcc, na.rm = TRUE), power3mcc = mean(power3mcc, na.rm = TRUE), power4mcc = mean(power4mcc,
                                                                                                                na.rm = TRUE))

# Compute mean and sd power using score test across simulations
db_score <- sim %>%
  dplyr::select(shift, n, power1score, power2score, power3score, power4score) %>%
  group_by(shift, n) %>%
  mutate(power1scorese = sd(power1score, na.rm = TRUE), power2scorese = sd(power2score, na.rm = TRUE),
         power3scorese = sd(power3score, na.rm = TRUE), power4scorese = sd(power4score, na.rm = TRUE), power1score = mean(power1score,
                                                                                                                          na.rm = TRUE), power2score = mean(power2score, na.rm = TRUE), power3score = mean(power3score,
                                                                                                                                                                                                           na.rm = TRUE), power4score = mean(power4score, na.rm = TRUE))

# Compute mean and sd power using R2 test across simulations
db_R2 <- sim %>%
  dplyr::select(shift, n, power1R2, power2R2, power3R2, power4R2) %>%
  group_by(shift, n) %>%
  mutate(power1R2se = sd(power1R2, na.rm = TRUE), power2R2se = sd(power2R2, na.rm = TRUE), power3R2se = sd(power3R2,
                                                                                                           na.rm = TRUE), power4R2se = sd(power4R2, na.rm = TRUE), power1R2 = mean(power1R2, na.rm = TRUE),
         power2R2 = mean(power2R2, na.rm = TRUE), power3R2 = mean(power3R2, na.rm = TRUE), power4R2 = mean(power4R2,
                                                                                                           na.rm = TRUE))

# Create data.frame to plot
db <- data.frame(Test = c(rep("MCC", nrow(db_mcc) * 4), rep("Score", nrow(db_mcc) * 4), rep("R2", nrow(db_mcc) *
                                                                                              4)), A = rep(rep(1:4, each = nrow(db_mcc)), 3), N = rep(db_mcc$n, 4 * 3), shift = rep(db_mcc$shift,
                                                                                                                                                                                    4 * 3), Test_se = c(db_mcc$power1mccse, db_mcc$power2mccse, db_mcc$power3mccse, db_mcc$power4mccse,
                                                                                                                                                                                                        db_score$power1scorese, db_score$power2scorese, db_score$power3scorese, db_score$power4scorese, db_R2$power1R2se,
                                                                                                                                                                                                        db_R2$power2R2se, db_R2$power3R2se, db_R2$power4R2se), Value = c(db_mcc$power1mcc, db_mcc$power2mcc,
                                                                                                                                                                                                                                                                         db_mcc$power3mcc, db_mcc$power4mcc, db_score$power1score, db_score$power2score, db_score$power3score,
                                                                                                                                                                                                                                                                         db_score$power4score, db_R2$power1R2, db_R2$power2R2, db_R2$power3R2, db_R2$power4R2))

# Some preprocessing
db <- db %>%
  mutate(A = as.factor(A), Test = as.factor(Test))
levels(db$Test) <- c("MCC", expression(R^2), "Score")

# Reproduce Figure 1 (i.e., figure1.pdf in the simulation/results folder)
p1 <- db %>%
  ggplot() + geom_line(aes(x = N, y = Value, group = A, linetype = A), linewidth = 0.8) + geom_ribbon(aes(x = N,
                                                                                                          ymin = Value - (1.96 * Test_se/sqrt(nsim)), ymax = Value + (1.96 * Test_se/sqrt(nsim)), group = A),
                                                                                                      alpha = 0.2, linetype = "dotted") + facet_wrap(~shift + Test, nrow = 3, dir = "v", shrink = TRUE, labeller = labeller(.cols = label_parsed,
                                                                                                                                                                                                                            .multi_line = FALSE)) + theme_classic() + ylab("Estimated power") + scale_linetype_manual(breaks = c("1",
                                                                                                                                                                                                                                                                                                                                 "2", "3", "4"), values = c(`1` = "solid", `2` = "dotted", `3` = "dashed", `4` = "dotdash")) + xlab(expression(N)) +
  theme(text = element_text(size = 15), legend.key.width = unit(3, "line")) + guides(linetype = guide_legend(title = expression(A))) +
  theme(panel.grid.major = element_line(color = "lightgrey", size = 0.5), panel.grid.minor = element_line(color = "lightgrey",
                                                                                                          size = 0.5))

# Save Figure 1

save_plot("simulation/results/figure1.pdf", p1, base_height = 9, base_width = 9)
