# Supplementary material for: Toward Power Analysis for Partial Least Squares‐Based Methods
Source: Biom J. 2025 Mar 13;67(2):e70050. doi: 10.1002/bimj.70050 (PMC11905696; doi:10.1002/bimj.70050)
Supplement: Supplementary file 1 — Supporting Information [file BIMJ-67-e70050-s001.zip › Code_and_data/simulation/fig3.R]

# This script reproduces Figure 3

library(tidyverse)
library(cowplot)

# Load intermediate results
load("simulation/intermediate_results/sim3/sim_power1_3comp_30sk.RData")
sim1 <- sim

load("simulation/intermediate_results/sim3/sim_power2_3comp_30sk.RData")
sim2 <- sim

load("simulation/intermediate_results/sim3/sim_power3_3comp_30sk.RData")
sim3 <- sim

load("simulation/intermediate_results/sim3/sim_power4_3comp_30sk.RData")
sim4 <- sim

load("simulation/intermediate_results/sim3/sim_power5_3comp_30sk.RData")
sim5 <- sim

load("simulation/intermediate_results/sim3/sim_power6_3comp_30sk.RData")
sim6 <- sim

load("simulation/intermediate_results/sim3/sim_power7_3comp_30sk.RData")
sim7 <- sim

load("simulation/intermediate_results/sim3/sim_power8_3comp_30sk.RData")
sim8 <- sim

load("simulation/intermediate_results/sim3/sim_power9_3comp_30sk.RData")
sim9 <- sim

load("simulation/intermediate_results/sim3/sim_power10_3comp_30sk.RData")
sim10 <- sim

load("simulation/intermediate_results/sim3/sim_power11_3comp_30sk.RData")
sim11 <- sim

load("simulation/intermediate_results/sim3/sim_power12_3comp_30sk.RData")
sim12 <- sim

load("simulation/intermediate_results/sim3/sim_power13_3comp_30sk.RData")
sim13 <- sim

load("simulation/intermediate_results/sim3/sim_power14_3comp_30sk.RData")
sim14 <- sim

load("simulation/intermediate_results/sim3/sim_power15_3comp_30sk.RData")
sim15 <- sim

# Define max number of simulations
nsim <- max(sim$nsim)

# Define the shift (mu = 2, mu = 5)
sim$shift <- factor(sim$shift, levels = c("2", "5"), labels = c(expression(mu == 2), expression(mu ==
                                                                                                  5)))

# Compute mean and sd power using MCC test across simulations
db_mcc <- sim %>%
  dplyr::select(shift, n, power1mcc, power2mcc, power3mcc, power4mcc) %>%
  group_by(shift, n) %>%
  mutate(power1mccse = sd(power1mcc, na.rm = TRUE), power2mccse = sd(power2mcc, na.rm = TRUE),
         power3mccse = sd(power3mcc, na.rm = TRUE), power4mccse = sd(power4mcc, na.rm = TRUE),
         power1mcc = mean(power1mcc, na.rm = TRUE), power2mcc = mean(power2mcc, na.rm = TRUE),
         power3mcc = mean(power3mcc, na.rm = TRUE), power4mcc = mean(power4mcc, na.rm = TRUE))

# Compute mean and sd power using score test across simulations
db_score <- sim %>%
  dplyr::select(shift, n, power1score, power2score, power3score, power4score) %>%
  group_by(shift, n) %>%
  mutate(power1scorese = sd(power1score, na.rm = TRUE), power2scorese = sd(power2score,
                                                                           na.rm = TRUE), power3scorese = sd(power3score, na.rm = TRUE), power4scorese = sd(power4score,
                                                                                                                                                            na.rm = TRUE), power1score = mean(power1score, na.rm = TRUE), power2score = mean(power2score,
                                                                                                                                                                                                                                             na.rm = TRUE), power3score = mean(power3score, na.rm = TRUE), power4score = mean(power4score,
                                                                                                                                                                                                                                                                                                                              na.rm = TRUE))

# Compute mean and sd power using R2 test across simulations
db_R2 <- sim %>%
  dplyr::select(shift, n, power1R2, power2R2, power3R2, power4R2) %>%
  group_by(shift, n) %>%
  mutate(power1R2se = sd(power1R2, na.rm = TRUE), power2R2se = sd(power2R2, na.rm = TRUE),
         power3R2se = sd(power3R2, na.rm = TRUE), power4R2se = sd(power4R2, na.rm = TRUE),
         power1R2 = mean(power1R2, na.rm = TRUE), power2R2 = mean(power2R2, na.rm = TRUE),
         power3R2 = mean(power3R2, na.rm = TRUE), power4R2 = mean(power4R2, na.rm = TRUE))

# Create data.frame to plot
db <- data.frame(Test = c(rep("MCC", nrow(db_mcc) * 4), rep("Score", nrow(db_mcc) * 4), rep("R2",
                                                                                            nrow(db_mcc) * 4)), A = rep(rep(1:4, each = nrow(db_mcc)), 3), N = rep(db_mcc$n, 4 * 3),
                 shift = rep(db_mcc$shift, 4 * 3), Test_se = c(db_mcc$power1mccse, db_mcc$power2mccse,
                                                               db_mcc$power3mccse, db_mcc$power4mccse, db_score$power1scorese, db_score$power2scorese,
                                                               db_score$power3scorese, db_score$power4scorese, db_R2$power1R2se, db_R2$power2R2se,
                                                               db_R2$power3R2se, db_R2$power4R2se), Value = c(db_mcc$power1mcc, db_mcc$power2mcc,
                                                                                                              db_mcc$power3mcc, db_mcc$power4mcc, db_score$power1score, db_score$power2score, db_score$power3score,
                                                                                                              db_score$power4score, db_R2$power1R2, db_R2$power2R2, db_R2$power3R2, db_R2$power4R2))

# Some preprocessing
db <- db %>%
  mutate(A = as.factor(A), Test = as.factor(Test))

levels(db$Test) <- c("MCC", expression(R^2), "Score")

# Reproduce Figure 3 (i.e., figure3.pdf in the simulation/results folder)
p1 <- db %>%
  ggplot() + geom_line(aes(x = N, y = Value, group = A, linetype = A), linewidth = 0.8) +
  geom_ribbon(aes(x = N, ymin = Value - (1.96 * Test_se/sqrt(nsim)), ymax = Value + (1.96 *
                                                                                       Test_se/sqrt(nsim)), group = A), alpha = 0.2, linetype = "dotted") + facet_wrap(~shift +
                                                                                                                                                                         Test, nrow = 3, dir = "v", shrink = TRUE, labeller = labeller(.cols = label_parsed, .multi_line = FALSE)) +
  theme_classic() + ylab("Estimated power") + scale_linetype_manual(breaks = c("1", "2",
                                                                               "3", "4"), values = c(`1` = "solid", `2` = "dotted", `3` = "dashed", `4` = "dotdash")) +
  xlab(expression(N)) + theme(text = element_text(size = 15), legend.key.width = unit(3,
                                                                                      "line")) + guides(linetype = guide_legend(title = expression(A))) + theme(panel.grid.major = element_line(color = "lightgrey",
                                                                                                                                                                                                size = 0.5), panel.grid.minor = element_line(color = "lightgrey", size = 0.5))

# Save Figure 3

save_plot("simulation/results/figure3.pdf", p1, base_height = 9, base_width = 9)
