# Supplementary material for: Toward Power Analysis for Partial Least Squares‐Based Methods
Source: Biom J. 2025 Mar 13;67(2):e70050. doi: 10.1002/bimj.70050 (PMC11905696; doi:10.1002/bimj.70050)
Supplement: Supplementary file 1 — Supporting Information [file BIMJ-67-e70050-s001.zip › Code_and_data/simulation/sim2/sim_power13.R]

# Load required package
library(devtools)
library(powerPLS)

# Load function to simulate pilot data
source("simulation/simulatePilotData.R")

# Define the parameters required for power analysis
ncores <- 1  #Number of cores
shift <- c(2, 5)  #Values of mu (shift) that separetes the two clusters/groups
nvar <- 30  #Number of features
n <- seq(10, 60, by = 10)  #Number of sample size analyzed in the power analysis
nsim <- c(25, 26)  #Replications number and seed value

# Combine the values of the parameters defined above
sim <- expand.grid(shift = shift, nvar = nvar, n = n, nsim = nsim)


# Perform power analysis considering the values of the parameters of the sim matrix.
# One for each row.
for (i in seq(nrow(sim))) {
  
  # Simulate pilot data
  sim_db <- simulatePilotData(nvar = sim$nvar[i], seed = sim$nsim[i], clus.size = c(5, 5),
                              nvar_rel = round(sim$nvar[i] * 0.3), m = sim$shift[i], ncomp = 3)
  # Features matrix
  X <- sim_db$X
  # Dependent matrix
  Y <- sim_db$Y
  
  # Compute power analysis
  sim[i, c("power1mcc", "power2mcc", "power3mcc", "power4mcc", "power1score", "power2score",
           "power3score", "power4score", "power1R2", "power2R2", "power3R2", "power4R2")] <- as.vector(computePower(X = X,
                                                                                                                    Y = Y, A = 4, Y.prob = FALSE, post.transformation = TRUE, scaling = "auto-scaling",
                                                                                                                    n = sim$n[i], Nsim = 100, nperm = 200, alpha = "0.05", test = c("mcc", "score", "R2"),
                                                                                                                    ncores = ncores, seed = sim$nsim[i]))
}

# Save the results
save(list = ls(), file = "simulation/intermediate_results/sim2/sim_power13_3comp_30.RData")
