# Supplementary material for: Toward Power Analysis for Partial Least Squares‐Based Methods
Source: Biom J. 2025 Mar 13;67(2):e70050. doi: 10.1002/bimj.70050 (PMC11905696; doi:10.1002/bimj.70050)
Supplement: Supplementary file 1 — Supporting Information [file BIMJ-67-e70050-s001.zip › Code_and_data/simulation/sim3.R]

#This script runs the simulations to reproduce Figure 3

source("simulation/sim3/sim_power1.R")
source("simulation/sim3/sim_power2.R")
source("simulation/sim3/sim_power3.R")
source("simulation/sim3/sim_power4.R")
source("simulation/sim3/sim_power5.R")
source("simulation/sim3/sim_power6.R")
source("simulation/sim3/sim_power7.R")
source("simulation/sim3/sim_power8.R")
source("simulation/sim3/sim_power9.R")
source("simulation/sim3/sim_power10.R")
source("simulation/sim3/sim_power11.R")
source("simulation/sim3/sim_power12.R")
source("simulation/sim3/sim_power13.R")
source("simulation/sim3/sim_power14.R")
source("simulation/sim3/sim_power15.R")
