# Supplementary material for: Toward Power Analysis for Partial Least Squares‐Based Methods
Source: Biom J. 2025 Mar 13;67(2):e70050. doi: 10.1002/bimj.70050 (PMC11905696; doi:10.1002/bimj.70050)
Supplement: Supplementary file 1 — Supporting Information [file BIMJ-67-e70050-s001.zip › Code_and_data/simulation/simulatePilotData.R]

# This function simulate the pilot data to reproduce Figure 1 and 2. it takes as
# input: seed = specify seed to reproduce results nvar = number of features clus.size =
# vector of two dimensions representing the size (number of observations) for each
# cluster nvar_rel = number of relevant features (must be <= nvar) ncomp = number of
# latent components S1 = covariance matrix related to the first cluster S2 = covariance
# matrix related to the second cluster and returns a list: X: independent variables Y:
# dependent variable


simulatePilotData <- function(seed, nvar, clus.size, nvar_rel, m, ncomp = 2, S1 = NULL, S2 = NULL) {
  
  # Fix the seed
  set.seed(seed)
  
  # Total number of observations
  n <- clus.size[1] + clus.size[2]
  
  # If the covariance matrices of the two clusters are NULL, we specify the identity
  # one.
  if (is.null(S1)) {
    S1 = diag(ncomp)
  }
  if (is.null(S2)) {
    S2 = diag(ncomp)
  }
  
  # Generate random normal variables
  X <- rbind(MASS::mvrnorm(n = clus.size[1], mu = rep(0, ncomp), Sigma = S1), MASS::mvrnorm(n = clus.size[2],
                                                                                            mu = rep(m, ncomp), Sigma = S2))
  
  
  
  # Scale the features
  X <- scale(X, scale = FALSE)
  
  # Perform PCA and extract the scores having rank equals to ncomp. This is the
  # matrix having dimensions n x ncomp containing the predictive latent variables
  out <- princomp(X)$scores
  
  # Perform PCA and extract the scores This is the loading matrix having dimensions
  # nvar_rel x ncomp.
  out1 <- princomp(data.frame(matrix(runif(ncomp * nvar_rel), ncol = ncomp)), scores = TRUE)$scores
  
  # Multiply the matrices out and out1 and combine it with noise
  X <- cbind(out %*% t(out1), matrix(rnorm(n * (nvar - nvar_rel)), ncol = nvar - nvar_rel))
  
  # Create dependent variable 0/1
  Y <- c(rep(0, clus.size[1]), rep(1, clus.size[2]))
  
  return(simData = list(X = X, Y = Y))
}
